# Supplementary material for: (2E)-3-(3-Nitro­phen­yl)-1-[4-(piperidin-1-yl)phen­yl]prop-2-en-1-one
Source: Acta Crystallogr Sect E Struct Rep Online. 2012 Mar 7;68(Pt 4):o974. doi: 10.1107/S1600536812008847 (PMC3343948; doi:10.1107/S1600536812008847)
Supplement: Supplementary file 1 [file e-68-0o974-sup1.cif]

##############################################################################
#                                                                            #
# This CIF contains the data in a paper accepted for publication in          #
# Acta Crystallographica Section E. It conforms to the requirements of       #
# Notes for Authors for Acta Crystallographica Section E, and has been       #
# peer reviewed under the auspices of the IUCr Commission on Journals.       #
#                                                                            #
# Full details of the Crystallographic Information File format               #
# are given in the paper "The Crystallographic Information File (CIF):       #
# a New Standard Archive File for Crystallography" by S. R. Hall, F. H.      #
# Allen and I. D. Brown [Acta Cryst. (1991), A47, 655-685].                  #
#                                                                            #
# The current version of the core CIF dictionary is obtainable from          #
# ftp://ftp.iucr.org/pub/cif_core.dic.                                       #
#                                                                            #
# Software is freely available for graphical display of the structure(s)     #
# in this CIF. For information consult the CIF software page                 #
# http://www.iucr.org/resources/cif/software.                                #
#                                                                            #
# This file may be used for bona fide research purposes within the           #
# scientific community so long as proper attribution is given to the journal # 
# article from which it was obtained.                                        #
#                                                                            #
##############################################################################
data_global
_audit_creation_method     'form.cif (version 2.0)'
_journal_data_validation_number     ?
_journal_date_recd_electronic     2012-02-10
_journal_date_accepted     2012-02-28
_journal_name_full     'Acta Crystallographica, Section E'
_journal_year     2012
_journal_volume     68
_journal_issue      4
_journal_page_first     o974
_journal_page_last     o974
_journal_paper_category     QO
_journal_paper_doi     10.1107/S1600536812008847
_journal_coeditor_code     DS2176
_publ_contact_author_name     'Prof. Fun, Hoong-Kun'
_publ_contact_author_address
;
      X-ray Crystallography Unit
      School of Physics
      Universiti Sains Malaysia
      11800 USM, Penang
      MALAYSIA
;
_publ_contact_author_email     'hkfun@usm.my'
_publ_contact_author_fax     '604 6579150'
_publ_contact_author_phone     '604 6533652'
_publ_section_title
;
(2<i>E</i>)-3-(3-Nitrophenyl)-1-[4-(piperidin-1-yl)phenyl]prop-2-en-1-one
;
loop_
    _publ_author_name
    _publ_author_footnote
    _publ_author_address
    'Fun, Hoong-Kun'
;
Thomson Reuters ResearcherID: A-3561-2009.
;
;
X-ray Crystallography Unit
School of Physics
Universiti Sains Malaysia
11800 USM, Penang
Malaysia
;
    'Tze Shyang Chia' ?
;
X-ray Crystallography Unit
School of Physics
Universiti Sains Malaysia
11800 USM, Penang
Malaysia
;
    'Prakash S. Nayak' ?
;
Department of Studies in Chemistry
Mangalore University
Mangalagangotri 574 199
India
;
    'B. Narayana' ?
;
Department of Studies in Chemistry
Mangalore University
Mangalagangotri 574 199
India
;
    'B. K. Sarojini' ?
;
Department of Chemistry
P. A. College of Engineering
Nadupadavu
Mangalore 574 153
India
;
data_I
_audit_creation_method     SHELXL-97
_chemical_name_systematic
;
(2<i>E</i>)-3-(3-Nitrophenyl)-1-[4-(piperidin-1-yl)phenyl]prop-2-en-1-one
;
_chemical_name_common     ?
_chemical_formula_moiety     'C20 H20 N2 O3'
_chemical_formula_sum     'C20 H20 N2 O3'
_chemical_formula_iupac     'C20 H20 N2 O3'
_chemical_formula_weight     336.38
_chemical_melting_point     ?
_symmetry_cell_setting     orthorhombic
_symmetry_space_group_name_H-M     'P b c a'
_symmetry_space_group_name_Hall     '-P 2ac 2ab'
loop_
    _symmetry_equiv_pos_as_xyz
    'x, y, z'
    '-x+1/2, -y, z+1/2'
    '-x, y+1/2, -z+1/2'
    'x+1/2, -y+1/2, -z'
    '-x, -y, -z'
    'x-1/2, y, -z-1/2'
    'x, -y-1/2, z-1/2'
    '-x-1/2, y-1/2, z'
_cell_length_a     7.4268(12)
_cell_length_b     11.3884(18)
_cell_length_c     39.447(6)
_cell_angle_alpha     90.00
_cell_angle_beta     90.00
_cell_angle_gamma     90.00
_cell_volume     3336.4(9)
_cell_formula_units_Z     8
_cell_measurement_reflns_used     2665
_cell_measurement_theta_min     3.10
_cell_measurement_theta_max     29.56
_cell_measurement_temperature     100.0(10)
_exptl_crystal_description     'block'
_exptl_crystal_colour     'orange'
_exptl_crystal_size_max     0.30
_exptl_crystal_size_mid     0.22
_exptl_crystal_size_min     0.11
_exptl_crystal_density_diffrn     1.339
_exptl_crystal_density_meas     ?
_exptl_crystal_density_method     'not measured'
_exptl_crystal_F_000     1424
_exptl_absorpt_coefficient_mu     0.091
_exptl_absorpt_correction_type     multi-scan
_exptl_absorpt_process_details     '(<i>SADABS</i>; Bruker, 2009)'
_exptl_absorpt_correction_T_min     0.9734
_exptl_absorpt_correction_T_max     0.9904
_exptl_special_details
;
The crystal was placed in the cold stream of an Oxford Cryosystems Cobra
open-flow nitrogen cryostat (Cosier & Glazer, 1986) operating at 100.0 (1) K.
;
_diffrn_ambient_temperature     100
_diffrn_radiation_type     MoK\a
_diffrn_radiation_wavelength     0.71073
_diffrn_radiation_source     'fine-focus sealed tube'
_diffrn_radiation_monochromator     graphite
_diffrn_measurement_device_type     'Bruker APEX DUO CCD area-detector'
_diffrn_measurement_method     '\f and \w scans'
_diffrn_detector_area_resol_mean     ?
_diffrn_reflns_number     20847
_diffrn_reflns_av_R_equivalents     0.0617
_diffrn_reflns_av_sigmaI/netI     0.0532
_diffrn_reflns_theta_min     2.93
_diffrn_reflns_theta_max     30.03
_diffrn_reflns_theta_full     30.03
_diffrn_measured_fraction_theta_max     0.998
_diffrn_measured_fraction_theta_full     0.998
_diffrn_reflns_limit_h_min     -10
_diffrn_reflns_limit_h_max     9
_diffrn_reflns_limit_k_min     -16
_diffrn_reflns_limit_k_max     16
_diffrn_reflns_limit_l_min     -55
_diffrn_reflns_limit_l_max     47
_diffrn_standards_number     0
_diffrn_standards_interval_count     .
_diffrn_standards_interval_time     .
_diffrn_standards_decay_%     ?
_refine_special_details
;
Refinement of <i>F</i>^2^ against ALL reflections. The weighted <i>R</i>-factor
<i>wR</i> and goodness of fit <i>S</i> are based on <i>F</i>^2^, conventional
<i>R</i>-factors <i>R</i> are based on <i>F</i>, with <i>F</i> set to zero for
negative <i>F</i>^2^. The threshold expression of <i>F</i>^2^ >
\s(<i>F</i>^2^) is used only for calculating <i>R</i>-factors(gt) <i>etc</i>.
and is not relevant to the choice of reflections for refinement.
<i>R</i>-factors based on <i>F</i>^2^ are statistically about twice as large
as those based on <i>F</i>, and <i>R</i>- factors based on ALL data will be
even larger.
;
_reflns_number_total     4870
_reflns_number_gt     3174
_reflns_threshold_expression     I>2\s(I)
_refine_ls_structure_factor_coef     Fsqd
_refine_ls_matrix_type     full
_refine_ls_R_factor_all     0.1009
_refine_ls_R_factor_gt     0.0562
_refine_ls_wR_factor_gt     0.1299
_refine_ls_wR_factor_ref     0.1541
_refine_ls_goodness_of_fit_ref     1.042
_refine_ls_restrained_S_all     1.042
_refine_ls_number_reflns     4870
_refine_ls_number_parameters     226
_refine_ls_number_restraints     0
_refine_ls_hydrogen_treatment     constr
_refine_ls_weighting_scheme     calc
_refine_ls_weighting_details
         'calc w=1/[\s^2^(Fo^2^)+(0.0603P)^2^+1.4691P] where P=(Fo^2^+2Fc^2^)/3'
_atom_sites_solution_hydrogens     geom
_atom_sites_solution_primary     direct
_atom_sites_solution_secondary     difmap
_refine_ls_shift/su_max     0.000
_refine_ls_shift/su_mean     0.000
_refine_diff_density_max     0.287
_refine_diff_density_min     -0.225
_refine_ls_extinction_method     none
_refine_ls_extinction_coef     ?
loop_
    _atom_type_symbol
    _atom_type_description
    _atom_type_scat_dispersion_real
    _atom_type_scat_dispersion_imag
    _atom_type_scat_source
    'C' 'C' 0.0033 0.0016
                         'International Tables Vol C Tables 4.2.6.8 and 6.1.1.4'
    'H' 'H' 0.0000 0.0000
                         'International Tables Vol C Tables 4.2.6.8 and 6.1.1.4'
    'N' 'N' 0.0061 0.0033
                         'International Tables Vol C Tables 4.2.6.8 and 6.1.1.4'
    'O' 'O' 0.0106 0.0060
                         'International Tables Vol C Tables 4.2.6.8 and 6.1.1.4'
_computing_data_collection     'APEX2 (Bruker, 2009)'
_computing_cell_refinement     'SAINT (Bruker, 2009)'
_computing_data_reduction     'SAINT (Bruker, 2009)'
_computing_structure_solution     'SHELXTL (Sheldrick, 2008)'
_computing_structure_refinement     'SHELXTL (Sheldrick, 2008)'
_computing_molecular_graphics     'SHELXTL (Sheldrick, 2008)'
_computing_publication_material
;
SHELXTL (Sheldrick, 2008) and PLATON (Spek, 2009)
;
loop_
    _atom_site_type_symbol
    _atom_site_label
    _atom_site_fract_x
    _atom_site_fract_y
    _atom_site_fract_z
    _atom_site_U_iso_or_equiv
    _atom_site_adp_type
    _atom_site_calc_flag
    _atom_site_refinement_flags
    _atom_site_occupancy
    _atom_site_symmetry_multiplicity
    _atom_site_disorder_assembly
    _atom_site_disorder_group
    O O1 0.6504(2) 0.26696(11) -0.01933(3) 0.0378(4) Uani d . 1 1 . .
    O O2 0.9010(2) 0.54808(13) 0.17630(4) 0.0448(4) Uani d . 1 1 . .
    O O3 0.8344(2) 0.37615(12) 0.15668(3) 0.0388(4) Uani d . 1 1 . .
    N N1 0.5842(2) 0.49503(12) -0.16639(4) 0.0282(4) Uani d . 1 1 . .
    N N2 0.8685(2) 0.48100(13) 0.15277(4) 0.0297(4) Uani d . 1 1 . .
    C C1 0.6185(3) 0.40300(17) -0.19185(5) 0.0370(5) Uani d . 1 1 . .
    H H1A 0.5738 0.3285 -0.1834 0.044 Uiso calc R 1 1 . .
    H H1B 0.7473 0.3954 -0.1953 0.044 Uiso calc R 1 1 . .
    C C2 0.5292(3) 0.43002(18) -0.22548(5) 0.0403(5) Uani d . 1 1 . .
    H H2A 0.5638 0.3710 -0.2420 0.048 Uiso calc R 1 1 . .
    H H2B 0.3995 0.4266 -0.2228 0.048 Uiso calc R 1 1 . .
    C C3 0.5819(3) 0.55016(19) -0.23851(5) 0.0372(5) Uani d . 1 1 . .
    H H3A 0.5138 0.5681 -0.2588 0.045 Uiso calc R 1 1 . .
    H H3B 0.7089 0.5507 -0.2443 0.045 Uiso calc R 1 1 . .
    C C4 0.5445(3) 0.64214(17) -0.21165(5) 0.0352(5) Uani d . 1 1 . .
    H H4A 0.4157 0.6478 -0.2080 0.042 Uiso calc R 1 1 . .
    H H4B 0.5870 0.7179 -0.2195 0.042 Uiso calc R 1 1 . .
    C C5 0.6370(3) 0.61159(16) -0.17848(5) 0.0333(5) Uani d . 1 1 . .
    H H5A 0.7664 0.6138 -0.1817 0.040 Uiso calc R 1 1 . .
    H H5B 0.6059 0.6698 -0.1615 0.040 Uiso calc R 1 1 . .
    C C6 0.6084(2) 0.46749(14) -0.13234(4) 0.0234(4) Uani d . 1 1 . .
    C C7 0.5554(3) 0.35640(14) -0.11964(5) 0.0260(4) Uani d . 1 1 . .
    H H7A 0.5074 0.3008 -0.1344 0.031 Uiso calc R 1 1 . .
    C C8 0.5738(3) 0.32971(14) -0.08587(4) 0.0242(4) Uani d . 1 1 . .
    H H8A 0.5381 0.2560 -0.0783 0.029 Uiso calc R 1 1 . .
    C C9 0.6450(2) 0.41027(13) -0.06242(4) 0.0215(4) Uani d . 1 1 . .
    C C10 0.6947(2) 0.52043(13) -0.07476(4) 0.0211(3) Uani d . 1 1 . .
    H H10A 0.7399 0.5763 -0.0598 0.025 Uiso calc R 1 1 . .
    C C11 0.6784(2) 0.54852(14) -0.10881(4) 0.0229(4) Uani d . 1 1 . .
    H H11A 0.7144 0.6223 -0.1163 0.027 Uiso calc R 1 1 . .
    C C12 0.6717(3) 0.37118(14) -0.02707(4) 0.0249(4) Uani d . 1 1 . .
    C C13 0.7283(3) 0.45833(14) -0.00107(4) 0.0241(4) Uani d . 1 1 . .
    H H13A 0.7355 0.5375 -0.0067 0.029 Uiso calc R 1 1 . .
    C C14 0.7688(3) 0.42367(14) 0.03032(4) 0.0243(4) Uani d . 1 1 . .
    H H14A 0.7605 0.3437 0.0348 0.029 Uiso calc R 1 1 . .
    C C15 0.8250(2) 0.49959(13) 0.05843(4) 0.0213(3) Uani d . 1 1 . .
    C C16 0.8867(2) 0.61466(14) 0.05323(5) 0.0236(4) Uani d . 1 1 . .
    H H16A 0.8917 0.6449 0.0313 0.028 Uiso calc R 1 1 . .
    C C17 0.9403(3) 0.68375(14) 0.08030(5) 0.0272(4) Uani d . 1 1 . .
    H H17A 0.9826 0.7594 0.0763 0.033 Uiso calc R 1 1 . .
    C C18 0.9318(3) 0.64173(14) 0.11314(5) 0.0266(4) Uani d . 1 1 . .
    H H18A 0.9652 0.6887 0.1314 0.032 Uiso calc R 1 1 . .
    C C19 0.8721(2) 0.52768(15) 0.11814(4) 0.0236(4) Uani d . 1 1 . .
    C C20 0.8195(2) 0.45610(14) 0.09165(4) 0.0221(4) Uani d . 1 1 . .
    H H20A 0.7809 0.3798 0.0958 0.027 Uiso calc R 1 1 . .
loop_
    _atom_site_aniso_label
    _atom_site_aniso_U_11
    _atom_site_aniso_U_22
    _atom_site_aniso_U_33
    _atom_site_aniso_U_12
    _atom_site_aniso_U_13
    _atom_site_aniso_U_23
    O1 0.0575(11) 0.0194(6) 0.0366(7) -0.0105(6) -0.0024(7) -0.0006(5)
    O2 0.0530(11) 0.0507(9) 0.0308(7) -0.0046(8) -0.0067(7) -0.0089(6)
    O3 0.0516(10) 0.0305(7) 0.0342(7) 0.0097(7) 0.0058(7) 0.0024(6)
    N1 0.0357(10) 0.0217(7) 0.0273(7) 0.0073(7) -0.0075(7) -0.0091(6)
    N2 0.0293(9) 0.0296(8) 0.0301(8) 0.0053(7) -0.0011(7) -0.0036(6)
    C1 0.0449(14) 0.0328(10) 0.0334(10) 0.0072(9) -0.0069(9) -0.0158(8)
    C2 0.0478(15) 0.0418(11) 0.0312(10) 0.0023(10) -0.0072(9) -0.0146(8)
    C3 0.0303(12) 0.0533(13) 0.0280(9) -0.0016(10) -0.0009(8) -0.0081(9)
    C4 0.0414(13) 0.0365(10) 0.0279(9) 0.0028(9) -0.0026(9) 0.0000(8)
    C5 0.0452(14) 0.0261(9) 0.0287(9) 0.0047(9) -0.0062(9) -0.0064(7)
    C6 0.0218(9) 0.0198(7) 0.0287(8) 0.0071(7) -0.0053(7) -0.0067(6)
    C7 0.0234(10) 0.0200(8) 0.0346(9) 0.0018(7) -0.0059(7) -0.0100(7)
    C8 0.0208(10) 0.0158(7) 0.0361(9) -0.0002(6) -0.0011(7) -0.0049(6)
    C9 0.0181(9) 0.0161(7) 0.0303(8) 0.0012(6) 0.0001(7) -0.0048(6)
    C10 0.0195(9) 0.0148(7) 0.0290(8) 0.0010(6) -0.0017(7) -0.0060(6)
    C11 0.0232(10) 0.0159(7) 0.0295(8) 0.0028(7) -0.0013(7) -0.0048(6)
    C12 0.0247(10) 0.0200(7) 0.0300(9) -0.0017(7) 0.0005(7) -0.0037(6)
    C13 0.0262(10) 0.0167(7) 0.0295(9) 0.0003(7) 0.0000(7) -0.0030(6)
    C14 0.0260(10) 0.0159(7) 0.0309(9) -0.0017(7) 0.0006(7) -0.0014(6)
    C15 0.0180(9) 0.0150(7) 0.0307(8) 0.0012(6) -0.0007(7) -0.0024(6)
    C16 0.0202(9) 0.0169(7) 0.0337(9) 0.0009(7) 0.0007(7) -0.0002(6)
    C17 0.0224(10) 0.0157(7) 0.0435(10) -0.0008(7) -0.0006(8) -0.0043(7)
    C18 0.0210(10) 0.0215(8) 0.0373(10) 0.0008(7) -0.0036(7) -0.0095(7)
    C19 0.0189(9) 0.0234(8) 0.0285(8) 0.0052(7) -0.0011(7) -0.0028(6)
    C20 0.0209(9) 0.0163(7) 0.0291(8) 0.0022(6) -0.0007(7) -0.0017(6)
_geom_special_details
;
All e.s.d.'s (except the e.s.d. in the dihedral angle between two l.s. planes)
are estimated using the full covariance matrix. The cell e.s.d.'s are taken
into account individually in the estimation of e.s.d.'s in distances, angles
and torsion angles; correlations between e.s.d.'s in cell parameters are only
used when they are defined by crystal symmetry. An approximate (isotropic)
treatment of cell e.s.d.'s is used for estimating e.s.d.'s involving l.s.
planes.
;
loop_
    _geom_bond_atom_site_label_1
    _geom_bond_atom_site_label_2
    _geom_bond_site_symmetry_2
    _geom_bond_distance
    _geom_bond_publ_flag
    O1 C12 . 1.236(2) ?
    O2 N2 . 1.226(2) ?
    O3 N2 . 1.230(2) ?
    N1 C6 . 1.391(2) ?
    N1 C5 . 1.464(2) ?
    N1 C1 . 1.474(2) ?
    N2 C19 . 1.466(2) ?
    C1 C2 . 1.515(3) ?
    C1 H1A . 0.9700 ?
    C1 H1B . 0.9700 ?
    C2 C3 . 1.513(3) ?
    C2 H2A . 0.9700 ?
    C2 H2B . 0.9700 ?
    C3 C4 . 1.516(3) ?
    C3 H3A . 0.9700 ?
    C3 H3B . 0.9700 ?
    C4 C5 . 1.518(3) ?
    C4 H4A . 0.9700 ?
    C4 H4B . 0.9700 ?
    C5 H5A . 0.9700 ?
    C5 H5B . 0.9700 ?
    C6 C11 . 1.408(2) ?
    C6 C7 . 1.417(2) ?
    C7 C8 . 1.373(2) ?
    C7 H7A . 0.9300 ?
    C8 C9 . 1.406(2) ?
    C8 H8A . 0.9300 ?
    C9 C10 . 1.395(2) ?
    C9 C12 . 1.477(2) ?
    C10 C11 . 1.386(2) ?
    C10 H10A . 0.9300 ?
    C11 H11A . 0.9300 ?
    C12 C13 . 1.488(2) ?
    C13 C14 . 1.334(2) ?
    C13 H13A . 0.9300 ?
    C14 C15 . 1.467(2) ?
    C14 H14A . 0.9300 ?
    C15 C20 . 1.401(2) ?
    C15 C16 . 1.403(2) ?
    C16 C17 . 1.385(2) ?
    C16 H16A . 0.9300 ?
    C17 C18 . 1.382(3) ?
    C17 H17A . 0.9300 ?
    C18 C19 . 1.387(2) ?
    C18 H18A . 0.9300 ?
    C19 C20 . 1.382(2) ?
    C20 H20A . 0.9300 ?
loop_
    _geom_angle_atom_site_label_1
    _geom_angle_atom_site_label_2
    _geom_angle_atom_site_label_3
    _geom_angle_site_symmetry_1
    _geom_angle_site_symmetry_3
    _geom_angle
    _geom_angle_publ_flag
    C6 N1 C5 . . 118.97(14) ?
    C6 N1 C1 . . 118.37(14) ?
    C5 N1 C1 . . 112.13(15) ?
    O2 N2 O3 . . 123.40(16) ?
    O2 N2 C19 . . 118.41(15) ?
    O3 N2 C19 . . 118.19(14) ?
    N1 C1 C2 . . 112.11(16) ?
    N1 C1 H1A . . 109.2 ?
    C2 C1 H1A . . 109.2 ?
    N1 C1 H1B . . 109.2 ?
    C2 C1 H1B . . 109.2 ?
    H1A C1 H1B . . 107.9 ?
    C3 C2 C1 . . 111.60(18) ?
    C3 C2 H2A . . 109.3 ?
    C1 C2 H2A . . 109.3 ?
    C3 C2 H2B . . 109.3 ?
    C1 C2 H2B . . 109.3 ?
    H2A C2 H2B . . 108.0 ?
    C2 C3 C4 . . 109.88(17) ?
    C2 C3 H3A . . 109.7 ?
    C4 C3 H3A . . 109.7 ?
    C2 C3 H3B . . 109.7 ?
    C4 C3 H3B . . 109.7 ?
    H3A C3 H3B . . 108.2 ?
    C3 C4 C5 . . 111.17(17) ?
    C3 C4 H4A . . 109.4 ?
    C5 C4 H4A . . 109.4 ?
    C3 C4 H4B . . 109.4 ?
    C5 C4 H4B . . 109.4 ?
    H4A C4 H4B . . 108.0 ?
    N1 C5 C4 . . 111.55(16) ?
    N1 C5 H5A . . 109.3 ?
    C4 C5 H5A . . 109.3 ?
    N1 C5 H5B . . 109.3 ?
    C4 C5 H5B . . 109.3 ?
    H5A C5 H5B . . 108.0 ?
    N1 C6 C11 . . 122.43(16) ?
    N1 C6 C7 . . 120.46(15) ?
    C11 C6 C7 . . 117.06(15) ?
    C8 C7 C6 . . 120.87(15) ?
    C8 C7 H7A . . 119.6 ?
    C6 C7 H7A . . 119.6 ?
    C7 C8 C9 . . 122.09(16) ?
    C7 C8 H8A . . 119.0 ?
    C9 C8 H8A . . 119.0 ?
    C10 C9 C8 . . 117.18(16) ?
    C10 C9 C12 . . 124.39(15) ?
    C8 C9 C12 . . 118.34(15) ?
    C11 C10 C9 . . 121.49(15) ?
    C11 C10 H10A . . 119.3 ?
    C9 C10 H10A . . 119.3 ?
    C10 C11 C6 . . 121.31(15) ?
    C10 C11 H11A . . 119.3 ?
    C6 C11 H11A . . 119.3 ?
    O1 C12 C9 . . 120.37(15) ?
    O1 C12 C13 . . 120.44(16) ?
    C9 C12 C13 . . 119.18(14) ?
    C14 C13 C12 . . 120.41(15) ?
    C14 C13 H13A . . 119.8 ?
    C12 C13 H13A . . 119.8 ?
    C13 C14 C15 . . 126.26(15) ?
    C13 C14 H14A . . 116.9 ?
    C15 C14 H14A . . 116.9 ?
    C20 C15 C16 . . 118.44(15) ?
    C20 C15 C14 . . 119.36(15) ?
    C16 C15 C14 . . 122.20(15) ?
    C17 C16 C15 . . 120.77(16) ?
    C17 C16 H16A . . 119.6 ?
    C15 C16 H16A . . 119.6 ?
    C18 C17 C16 . . 120.84(16) ?
    C18 C17 H17A . . 119.6 ?
    C16 C17 H17A . . 119.6 ?
    C17 C18 C19 . . 118.19(16) ?
    C17 C18 H18A . . 120.9 ?
    C19 C18 H18A . . 120.9 ?
    C20 C19 C18 . . 122.36(16) ?
    C20 C19 N2 . . 119.06(15) ?
    C18 C19 N2 . . 118.56(15) ?
    C19 C20 C15 . . 119.38(15) ?
    C19 C20 H20A . . 120.3 ?
    C15 C20 H20A . . 120.3 ?
loop_
    _geom_torsion_atom_site_label_1
    _geom_torsion_atom_site_label_2
    _geom_torsion_atom_site_label_3
    _geom_torsion_atom_site_label_4
    _geom_torsion_site_symmetry_1
    _geom_torsion_site_symmetry_2
    _geom_torsion_site_symmetry_3
    _geom_torsion_site_symmetry_4
    _geom_torsion
    _geom_torsion_publ_flag
    C6 N1 C1 C2 . . . . 160.67(19) ?
    C5 N1 C1 C2 . . . . -54.9(2) ?
    N1 C1 C2 C3 . . . . 54.1(3) ?
    C1 C2 C3 C4 . . . . -53.8(3) ?
    C2 C3 C4 C5 . . . . 54.8(2) ?
    C6 N1 C5 C4 . . . . -159.97(17) ?
    C1 N1 C5 C4 . . . . 55.8(2) ?
    C3 C4 C5 N1 . . . . -56.2(2) ?
    C5 N1 C6 C11 . . . . 1.4(3) ?
    C1 N1 C6 C11 . . . . 143.41(19) ?
    C5 N1 C6 C7 . . . . 178.68(17) ?
    C1 N1 C6 C7 . . . . -39.3(3) ?
    N1 C6 C7 C8 . . . . -178.05(17) ?
    C11 C6 C7 C8 . . . . -0.6(3) ?
    C6 C7 C8 C9 . . . . 0.1(3) ?
    C7 C8 C9 C10 . . . . 0.9(3) ?
    C7 C8 C9 C12 . . . . -175.81(17) ?
    C8 C9 C10 C11 . . . . -1.4(3) ?
    C12 C9 C10 C11 . . . . 175.06(17) ?
    C9 C10 C11 C6 . . . . 0.9(3) ?
    N1 C6 C11 C10 . . . . 177.47(17) ?
    C7 C6 C11 C10 . . . . 0.1(3) ?
    C10 C9 C12 O1 . . . . -168.65(18) ?
    C8 C9 C12 O1 . . . . 7.8(3) ?
    C10 C9 C12 C13 . . . . 10.0(3) ?
    C8 C9 C12 C13 . . . . -173.55(17) ?
    O1 C12 C13 C14 . . . . 4.7(3) ?
    C9 C12 C13 C14 . . . . -174.04(18) ?
    C12 C13 C14 C15 . . . . -179.56(17) ?
    C13 C14 C15 C20 . . . . 164.14(19) ?
    C13 C14 C15 C16 . . . . -16.6(3) ?
    C20 C15 C16 C17 . . . . -0.2(3) ?
    C14 C15 C16 C17 . . . . -179.45(17) ?
    C15 C16 C17 C18 . . . . -1.0(3) ?
    C16 C17 C18 C19 . . . . 1.5(3) ?
    C17 C18 C19 C20 . . . . -0.7(3) ?
    C17 C18 C19 N2 . . . . 177.91(16) ?
    O2 N2 C19 C20 . . . . -174.07(18) ?
    O3 N2 C19 C20 . . . . 6.5(3) ?
    O2 N2 C19 C18 . . . . 7.2(3) ?
    O3 N2 C19 C18 . . . . -172.18(17) ?
    C18 C19 C20 C15 . . . . -0.5(3) ?
    N2 C19 C20 C15 . . . . -179.10(16) ?
    C16 C15 C20 C19 . . . . 0.9(3) ?
    C14 C15 C20 C19 . . . . -179.82(17) ?
loop_
    _geom_hbond_atom_site_label_D
    _geom_hbond_atom_site_label_H
    _geom_hbond_atom_site_label_A
    _geom_hbond_site_symmetry_A
    _geom_hbond_distance_DH
    _geom_hbond_distance_HA
    _geom_hbond_distance_DA
    _geom_hbond_angle_DHA
    _geom_hbond_publ_flag
    C7 H7A O3 4_455 0.93 2.55 3.441(2) 161.4 yes
    C16 H16A O1 8_765 0.93 2.45 3.358(2) 163.8 yes
_iucr_refine_instructions_details
;
TITL mo_bks13a_0m in Pbca (100K)
CELL 0.71073   7.4268  11.3884  39.4465  90.000  90.000  90.000
ZERR    8.00   0.0012   0.0018   0.0062   0.000   0.000   0.000
LATT  1
SYMM 0.5-X, -Y, 0.5+Z
SYMM -X, 0.5+Y, 0.5-Z
SYMM 0.5+X, 0.5-Y, -Z
SFAC C H N O
UNIT 160 160 16 24
SIZE 0.106 0.221 0.298
L.S. 10
BOND $H
FMAP 2 1 60
PLAN 20
EQIV $1 -1/2+x,1/2-y,-z
HTAB C7 O3_$1
EQIV $2 3/2-x,1/2+y,z
HTAB C16 O1_$2
ACTA
CONF
WGHT    0.060300    1.469100
FVAR       0.26078
O1    4    0.650358    0.266964   -0.019329    11.00000    0.05749    0.01937 =
         0.03656   -0.00059   -0.00241   -0.01055
O2    4    0.901028    0.548085    0.176301    11.00000    0.05300    0.05072 =
         0.03080   -0.00893   -0.00668   -0.00457
O3    4    0.834399    0.376153    0.156678    11.00000    0.05161    0.03047 =
         0.03418    0.00242    0.00576    0.00965
N1    3    0.584192    0.495034   -0.166395    11.00000    0.03566    0.02168 =
         0.02730   -0.00910   -0.00748    0.00734
N2    3    0.868497    0.481001    0.152771    11.00000    0.02934    0.02958 =
         0.03008   -0.00363   -0.00111    0.00529
C1    1    0.618529    0.402995   -0.191848    11.00000    0.04488    0.03282 =
         0.03342   -0.01583   -0.00686    0.00720
AFIX  23
H1A   2    0.573807    0.328512   -0.183400    11.00000   -1.20000
H1B   2    0.747350    0.395385   -0.195256    11.00000   -1.20000
AFIX   0
C2    1    0.529220    0.430025   -0.225479    11.00000    0.04777    0.04184 =
         0.03122   -0.01464   -0.00717    0.00229
AFIX  23
H2A   2    0.563765    0.370987   -0.241967    11.00000   -1.20000
H2B   2    0.399508    0.426591   -0.222781    11.00000   -1.20000
AFIX   0
C3    1    0.581902    0.550160   -0.238512    11.00000    0.03032    0.05333 =
         0.02796   -0.00814   -0.00087   -0.00158
AFIX  23
H3A   2    0.513839    0.568119   -0.258848    11.00000   -1.20000
H3B   2    0.708892    0.550733   -0.244257    11.00000   -1.20000
AFIX   0
C4    1    0.544495    0.642141   -0.211651    11.00000    0.04139    0.03646 =
         0.02786   -0.00002   -0.00255    0.00276
AFIX  23
H4A   2    0.415666    0.647849   -0.207957    11.00000   -1.20000
H4B   2    0.586982    0.717946   -0.219507    11.00000   -1.20000
AFIX   0
C5    1    0.636979    0.611591   -0.178480    11.00000    0.04523    0.02611 =
         0.02868   -0.00643   -0.00619    0.00471
AFIX  23
H5A   2    0.766440    0.613752   -0.181672    11.00000   -1.20000
H5B   2    0.605867    0.669771   -0.161502    11.00000   -1.20000
AFIX   0
C6    1    0.608400    0.467485   -0.132339    11.00000    0.02179    0.01982 =
         0.02869   -0.00668   -0.00532    0.00713
C7    1    0.555364    0.356398   -0.119639    11.00000    0.02338    0.01999 =
         0.03463   -0.00999   -0.00586    0.00181
AFIX  43
H7A   2    0.507422    0.300815   -0.134365    11.00000   -1.20000
AFIX   0
C8    1    0.573809    0.329707   -0.085873    11.00000    0.02077    0.01575 =
         0.03607   -0.00491   -0.00108   -0.00019
AFIX  43
H8A   2    0.538064    0.256006   -0.078270    11.00000   -1.20000
AFIX   0
C9    1    0.645028    0.410272   -0.062424    11.00000    0.01810    0.01614 =
         0.03030   -0.00476    0.00010    0.00124
C10   1    0.694747    0.520432   -0.074761    11.00000    0.01948    0.01475 =
         0.02895   -0.00602   -0.00168    0.00104
AFIX  43
H10A  2    0.739852    0.576268   -0.059799    11.00000   -1.20000
AFIX   0
C11   1    0.678427    0.548521   -0.108815    11.00000    0.02318    0.01593 =
         0.02953   -0.00480   -0.00133    0.00280
AFIX  43
H11A  2    0.714436    0.622342   -0.116275    11.00000   -1.20000
AFIX   0
C12   1    0.671677    0.371177   -0.027069    11.00000    0.02475    0.01998 =
         0.02998   -0.00374    0.00047   -0.00165
C13   1    0.728307    0.458330   -0.001068    11.00000    0.02622    0.01666 =
         0.02953   -0.00298   -0.00002    0.00033
AFIX  43
H13A  2    0.735549    0.537455   -0.006738    11.00000   -1.20000
AFIX   0
C14   1    0.768753    0.423670    0.030324    11.00000    0.02599    0.01592 =
         0.03094   -0.00145    0.00058   -0.00172
AFIX  43
H14A  2    0.760471    0.343689    0.034821    11.00000   -1.20000
AFIX   0
C15   1    0.825036    0.499585    0.058433    11.00000    0.01803    0.01500 =
         0.03075   -0.00242   -0.00073    0.00116
C16   1    0.886747    0.614659    0.053227    11.00000    0.02015    0.01688 =
         0.03374   -0.00024    0.00066    0.00090
AFIX  43
H16A  2    0.891710    0.644868    0.031343    11.00000   -1.20000
AFIX   0
C17   1    0.940334    0.683747    0.080298    11.00000    0.02236    0.01572 =
         0.04347   -0.00430   -0.00061   -0.00078
AFIX  43
H17A  2    0.982605    0.759380    0.076335    11.00000   -1.20000
AFIX   0
C18   1    0.931796    0.641727    0.113137    11.00000    0.02097    0.02152 =
         0.03732   -0.00948   -0.00362    0.00081
AFIX  43
H18A  2    0.965203    0.688670    0.131374    11.00000   -1.20000
AFIX   0
C19   1    0.872064    0.527676    0.118143    11.00000    0.01893    0.02336 =
         0.02852   -0.00278   -0.00107    0.00524
C20   1    0.819547    0.456100    0.091652    11.00000    0.02086    0.01630 =
         0.02912   -0.00171   -0.00072    0.00224
AFIX  43
H20A  2    0.780914    0.379777    0.095824    11.00000   -1.20000
HKLF 4
REM  mo_bks13a_0m in Pbca (100K)
REM R1 =  0.0562 for   3174 Fo > 4sig(Fo)  and  0.1009 for all   4870 data
REM    226 parameters refined using      0 restraints
END
WGHT      0.0603      1.4691
REM Highest difference peak  0.287,  deepest hole -0.225,  1-sigma level  0.057
Q1    1   0.6406  0.3977 -0.0394  11.00000  0.05    0.29
Q2    1   0.5923  0.4128 -0.1202  11.00000  0.05    0.28
Q3    1   0.6191  0.3749 -0.0793  11.00000  0.05    0.27
Q4    1   0.8622  0.4973  0.0957  11.00000  0.05    0.26
Q5    1   0.7155  0.4205 -0.0214  11.00000  0.05    0.26
Q6    1   0.6384  0.5084 -0.1184  11.00000  0.05    0.25
Q7    1   0.8567  0.5581  0.0585  11.00000  0.05    0.25
Q8    1   0.5402  0.3556 -0.1004  11.00000  0.05    0.24
Q9    1   0.8620  0.4674  0.0809  11.00000  0.05    0.23
Q10   1   0.5850  0.5834 -0.2176  11.00000  0.05    0.23
Q11   1   0.8964  0.5887  0.1197  11.00000  0.05    0.23
Q12   1   0.8971  0.6649  0.1013  11.00000  0.05    0.22
Q13   1   0.7072  0.4683 -0.0639  11.00000  0.05    0.20
Q14   1   0.6154  0.4636 -0.0636  11.00000  0.05    0.20
Q15   1   0.5464  0.3109 -0.0192  11.00000  0.05    0.20
Q16   1   0.8158  0.4368 -0.2006  11.00000  0.05    0.19
Q17   1   0.3293  0.4412 -0.2173  11.00000  0.05    0.19
Q18   1   0.7834  0.4648  0.0392  11.00000  0.05    0.19
Q19   1   0.6161  0.4554 -0.1776  11.00000  0.05    0.18
Q20   1   1.0057  0.6753  0.1605  11.00000  0.05    0.18
;
