# Supplementary material for: (2E)-3-(3-Nitro­phen­yl)-1-[4-(piperidin-1-yl)phen­yl]prop-2-en-1-one
Source: Acta Crystallogr Sect E Struct Rep Online. 2012 Mar 7;68(Pt 4):o974. doi: 10.1107/S1600536812008847 (PMC3343948; doi:10.1107/S1600536812008847)
Supplement: Supplementary file 2 [file e-68-0o974-Isup2.hkl]

# 
# h,k,l, Fc-squared, Fo-squared, sigma(Fo-squared) and status flag 
# 
data_I
_shelx_title ' mo_bks13a_0m in Pbca (100K)' 
_shelx_refln_list_code          4 
_shelx_F_calc_maximum      387.19 
_exptl_crystal_F_000      1424.00 
_reflns_d_resolution_high  0.7101 
 
loop_ 
 _symmetry_equiv_pos_as_xyz 
 'x, y, z' 
 '-x+1/2, -y, z+1/2' 
 '-x, y+1/2, -z+1/2' 
 'x+1/2, -y+1/2, -z' 
 '-x, -y, -z' 
 'x-1/2, y, -z-1/2' 
 'x, -y-1/2, z-1/2' 
 '-x-1/2, y-1/2, z' 
 
_cell_length_a     7.4268 
_cell_length_b    11.3884 
_cell_length_c    39.4465 
_cell_angle_alpha  90.000 
_cell_angle_beta   90.000 
_cell_angle_gamma  90.000 
 
_shelx_F_squared_multiplier     1.000 
 
loop_ 
 _refln_index_h 
 _refln_index_k 
 _refln_index_l 
 _refln_F_squared_calc 
 _refln_F_squared_meas 
 _refln_F_squared_sigma 
 _refln_observed_status 
   2   0   0      101.91       55.99     20.79 o 
   4   0   0    25034.33    26745.40    790.08 o 
   6   0   0      171.32      172.11     47.42 o 
   8   0   0      546.49      592.49     76.85 o 
  10   0   0       66.90      -48.63     53.72 o 
   2   1   0    21961.68    22776.83    467.69 o 
   4   1   0     5911.88     6196.30    146.44 o 
   6   1   0       20.73       17.28     33.05 o 
   8   1   0        0.55        9.28     31.04 o 
  10   1   0       42.48      -36.00     57.48 o 
   0   2   0   149800.20   139132.28   2692.56 o 
   2   2   0    13225.97    13737.25    287.38 o 
   4   2   0     4205.63     4452.03    111.49 o 
   6   2   0        6.62       38.67     24.50 o 
   8   2   0      126.51      121.34     36.34 o 
  10   2   0      262.60      124.57    106.48 o 
   2   3   0        4.88       32.39      5.23 o 
   4   3   0     5472.21     5284.25    128.44 o 
   6   3   0     1050.17     1139.59     77.15 o 
   8   3   0       70.49       40.77     31.77 o 
  10   3   0      234.25      263.19     50.13 o 
   0   4   0     1019.73      598.31     32.21 o 
   2   4   0     2130.12     2312.25    167.73 o 
   4   4   0      316.42      309.56     35.31 o 
   6   4   0      160.88      207.34     29.77 o 
   8   4   0       22.26       38.10     43.48 o 
  10   4   0      328.27      188.29     74.71 o 
   2   5   0       97.51      186.80     23.15 o 
   4   5   0       40.66       44.70     13.66 o 
   6   5   0     1574.36     1639.19     99.82 o 
   8   5   0       24.66       30.80     27.20 o 
   0   6   0     1122.77     1407.23     64.14 o 
   2   6   0     2432.72     2452.93     44.92 o 
   4   6   0       48.03       42.38     14.92 o 
   6   6   0      495.57      537.03     42.17 o 
   8   6   0     1439.96     1496.45     71.48 o 
   2   7   0      107.08      152.40     10.32 o 
   4   7   0     3371.98     3474.00     98.82 o 
   6   7   0       35.76       40.58     19.92 o 
   8   7   0      289.69      297.90     39.50 o 
   0   8   0     2987.87     2879.23    116.50 o 
   2   8   0      217.07      192.54     18.20 o 
   4   8   0     2437.52     2383.12     64.94 o 
   6   8   0      768.85      857.20     48.17 o 
   8   8   0        0.18      -18.30     21.38 o 
   2   9   0        0.25       -1.15      8.22 o 
   4   9   0      420.58      411.10     39.26 o 
   6   9   0       26.41       25.84     19.16 o 
   8   9   0      390.36      495.62     72.70 o 
   0  10   0      827.13      852.47     60.35 o 
   2  10   0       22.72       -3.61      9.21 o 
   4  10   0      624.54      598.09     37.59 o 
   6  10   0      106.63       89.87     24.29 o 
   8  10   0      455.95      519.88     75.99 o 
   2  11   0       67.49       54.85     17.36 o 
   4  11   0       60.31       60.18     16.87 o 
   6  11   0      175.49      162.24     29.55 o 
   0  12   0      478.43      450.02     56.55 o 
   2  12   0      233.31      211.27     24.31 o 
   4  12   0      112.74      115.94     22.91 o 
   6  12   0       51.89       57.01     23.04 o 
   2  13   0      315.22      382.88     35.98 o 
   4  13   0       20.54       53.56     17.45 o 
   6  13   0       58.13      122.44     43.13 o 
   0  14   0      233.46      137.28     38.61 o 
   2  14   0       68.94       92.71     20.24 o 
   4  14   0      507.72      562.72     42.36 o 
   2  15   0       47.10       46.89     25.03 o 
   0  16   0        8.35       21.17     28.87 o 
   1   1   1      286.89      314.67      7.87 o 
   2   1   1   149913.48   145039.97   2082.85 o 
   3   1   1       67.87       11.90     15.04 o 
   4   1   1     1106.07     1282.31     35.51 o 
   5   1   1      194.99      184.90     19.22 o 
   6   1   1      111.34      122.84     21.23 o 
   7   1   1      131.74      123.98     26.71 o 
   8   1   1        3.38       -7.50     21.23 o 
   9   1   1        5.02      -23.01     23.01 o 
  10   1   1       17.51      -25.76     25.76 o 
   0   2   1     1481.73     1451.47     26.52 o 
   1   2   1     9415.53     9322.22    121.02 o 
   2   2   1    10213.08    10638.67    183.86 o 
   3   2   1     1977.57     1986.96     46.12 o 
   4   2   1      247.36      281.05     26.92 o 
   5   2   1      169.94      196.27     19.04 o 
   6   2   1     1086.76     1116.22     38.88 o 
   7   2   1      138.63      125.70     22.64 o 
   8   2   1        6.64      -10.85     20.98 o 
   9   2   1       43.84       24.16     24.17 o 
  10   2   1        2.78      -24.86     24.86 o 
   1   3   1      687.81      677.37     13.30 o 
   2   3   1     1528.95     1472.10     64.24 o 
   3   3   1      883.34      859.80     19.62 o 
   4   3   1      922.35     1050.71     36.58 o 
   5   3   1        1.33       -5.08     12.02 o 
   6   3   1      855.31      939.33     36.39 o 
   7   3   1      687.92      719.23     36.49 o 
   8   3   1      147.39      204.93     26.94 o 
   9   3   1      207.40      181.61     29.66 o 
  10   3   1       18.71      -24.71     24.71 o 
   0   4   1      183.46      181.89     12.88 o 
   2   4   1      835.83      339.26     24.14 o 
   3   4   1      541.58      586.00     13.13 o 
   4   4   1      290.67      301.52     14.96 o 
   5   4   1      359.79      361.48     22.08 o 
   6   4   1        5.16       15.96     14.55 o 
   7   4   1       26.34        9.56     16.76 o 
   8   4   1      735.40      761.73     40.75 o 
   9   4   1      113.99       53.78     24.69 o 
  10   4   1       10.01       18.17     30.98 o 
   1   5   1        7.89       12.32      2.89 o 
   2   5   1       81.94      127.72      8.71 o 
   3   5   1       98.41      144.29      6.05 o 
   4   5   1      264.69      196.27     12.50 o 
   5   5   1       37.04       36.83     12.49 o 
   6   5   1       10.14       39.10     14.18 o 
   7   5   1      625.96      727.32     35.60 o 
   8   5   1      110.73      111.00     27.33 o 
   9   5   1      443.98      362.35     34.17 o 
   0   6   1      715.02      752.30     30.90 o 
   1   6   1       27.13       39.33      4.42 o 
   2   6   1      339.06      341.71     10.91 o 
   3   6   1       15.75        2.66      5.06 o 
   4   6   1       86.58       79.14     11.13 o 
   5   6   1      107.89      142.91     20.42 o 
   6   6   1        0.52       21.00     12.45 o 
   7   6   1      773.00      768.68     36.97 o 
   8   6   1      262.62      271.85     27.17 o 
   9   6   1       24.75       23.58     26.01 o 
   1   7   1      155.03      164.74     10.18 o 
   2   7   1     1377.74     1513.91     27.86 o 
   4   7   1      123.61      125.02     14.47 o 
   5   7   1       36.77       43.39     11.95 o 
   6   7   1       33.67       60.62     13.68 o 
   7   7   1      631.40      690.71     49.74 o 
   8   7   1        1.46       27.00     20.46 o 
   9   7   1        4.75       23.94     23.95 o 
   0   8   1       25.00       11.76      6.82 o 
   1   8   1      299.09      286.89     16.89 o 
   2   8   1      383.55      454.78     21.26 o 
   3   8   1        0.10        0.54      5.74 o 
   4   8   1       21.32       33.35      9.45 o 
   5   8   1      345.92      345.90     23.95 o 
   6   8   1      565.04      537.86     30.80 o 
   7   8   1       49.06       65.42     19.51 o 
   8   8   1        2.22       -0.20     16.50 o 
   9   8   1       44.43       96.91     39.77 o 
   1   9   1        8.56       13.83      7.18 o 
   2   9   1      152.07      136.34     11.93 o 
   3   9   1        6.48        8.68      7.19 o 
   4   9   1      392.12      390.17     20.72 o 
   5   9   1        0.05       -0.17     10.16 o 
   6   9   1      508.23      538.06     32.26 o 
   7   9   1       27.43       26.55     15.03 o 
   8   9   1       15.02       62.64     22.94 o 
   0  10   1      755.77      841.71     41.98 o 
   1  10   1        7.64        8.28      7.94 o 
   2  10   1        8.48       13.45      7.35 o 
   3  10   1       11.69       14.62      8.41 o 
   4  10   1        1.71        4.59      8.16 o 
   5  10   1       96.65      102.41     15.96 o 
   6  10   1      265.02      287.62     25.09 o 
   7  10   1      156.69      150.20     22.20 o 
   8  10   1       51.32       65.23     35.09 o 
   1  11   1       43.17       52.06     11.54 o 
   2  11   1      165.45      161.44     14.46 o 
   3  11   1      112.05      104.62     14.31 o 
   4  11   1        1.98       -1.30      7.77 o 
   5  11   1      422.14      513.49     31.95 o 
   6  11   1      104.50       79.59     16.79 o 
   7  11   1       29.56       46.99     23.83 o 
   0  12   1       10.55        7.85     18.43 o 
   1  12   1      395.74      347.44     24.90 o 
   2  12   1        4.03        7.54      8.78 o 
   3  12   1       13.04        1.37      8.68 o 
   4  12   1       11.50       19.71     12.12 o 
   5  12   1        1.17       16.49     12.96 o 
   6  12   1       31.88       55.88     17.25 o 
   1  13   1      330.36      288.69     23.74 o 
   2  13   1      199.22      171.44     16.49 o 
   3  13   1        8.79       11.86     10.07 o 
   4  13   1      139.24      172.16     17.12 o 
   5  13   1      351.50      365.69     34.57 o 
   6  13   1      138.22      192.49     27.89 o 
   0  14   1      289.01      280.05     63.93 o 
   1  14   1       70.84       78.45     14.41 o 
   2  14   1        8.62       19.56     10.65 o 
   3  14   1      544.85      495.80     27.56 o 
   4  14   1       74.58      105.48     15.66 o 
   5  14   1        3.65       26.93     25.96 o 
   1  15   1      146.98      142.13     20.38 o 
   2  15   1       47.73       45.03     12.83 o 
   3  15   1      172.70      192.79     19.16 o 
   0  16   1       34.29       25.28     21.23 o 
   1   0   2       29.28       15.15      3.85 o 
   2   0   2    46271.37    47104.68    955.13 o 
   3   0   2      277.30      136.02     14.74 o 
   4   0   2      493.10      434.48     41.76 o 
   5   0   2      713.59      765.06     49.18 o 
   6   0   2      790.19      956.59     79.22 o 
   7   0   2       40.46       67.85     28.18 o 
   8   0   2      106.97       86.01     50.49 o 
   9   0   2       75.48       29.06     36.02 o 
  10   0   2       35.05      -37.37     37.37 o 
   1   1   2       32.73       44.68      3.49 o 
   2   1   2    18972.61    19780.33    288.37 o 
   3   1   2     1251.42     1081.97     62.39 o 
   4   1   2        0.31       16.20     11.06 o 
   5   1   2      237.06      233.60     20.23 o 
   6   1   2       37.85       31.89     19.30 o 
   7   1   2       50.54       15.90     20.01 o 
   8   1   2      132.21      116.22     24.91 o 
   9   1   2       12.77       -8.94     23.67 o 
  10   1   2       37.35      -25.90     25.90 o 
   0   2   2     5460.30     5583.79    112.78 o 
   1   2   2      718.62      675.80     10.82 o 
   2   2   2    16317.91    16929.13    242.21 o 
   3   2   2       93.02       50.18     11.93 o 
   4   2   2     3262.46     3227.97     61.51 o 
   5   2   2      884.53      913.65     32.65 o 
   6   2   2      331.58      390.79     30.05 o 
   7   2   2        9.93      -29.28     32.11 o 
   8   2   2       11.53       26.52     21.91 o 
   9   2   2      187.40      171.90     29.36 o 
  10   2   2        0.65      -23.93     23.93 o 
   1   3   2      108.18      115.31      5.18 o 
   2   3   2        2.91        4.65      3.71 o 
   3   3   2      122.86      143.59      9.39 o 
   4   3   2        0.08       30.22     10.44 o 
   5   3   2      202.69      230.95     18.90 o 
   6   3   2      204.15      180.55     21.13 o 
   7   3   2       32.82       33.42     18.04 o 
   8   3   2        4.46       -8.58     19.65 o 
   9   3   2       30.53      -21.22     21.22 o 
  10   3   2        0.74      -48.41     48.41 o 
   0   4   2     3229.78     3380.99     75.65 o 
   1   4   2      106.91      119.10      6.00 o 
   2   4   2      854.00      902.10     25.68 o 
   3   4   2      188.39      172.92      7.35 o 
   4   4   2      224.03      253.03     11.17 o 
   5   4   2      314.12      316.23     17.44 o 
   6   4   2      771.31      796.71     33.53 o 
   7   4   2       51.55       34.65     18.02 o 
   8   4   2       50.40       58.18     21.04 o 
   9   4   2      409.14      406.66     35.65 o 
  10   4   2        2.77      -30.34     30.34 o 
   1   5   2       10.42       22.92      3.18 o 
   2   5   2     1054.02     1136.34     21.34 o 
   3   5   2      242.38      252.70     13.02 o 
   4   5   2       90.64      106.84      9.29 o 
   5   5   2      134.01      165.80     16.89 o 
   6   5   2      321.79      368.02     25.02 o 
   7   5   2       24.06       27.37     15.44 o 
   8   5   2       47.81       68.70     19.92 o 
   9   5   2       30.26       18.84     26.73 o 
   0   6   2        3.11        9.91     10.70 o 
   1   6   2      504.07      524.57     17.94 o 
   2   6   2      514.72      589.89     15.84 o 
   3   6   2        1.20        1.27      3.03 o 
   4   6   2       30.51       14.75      9.85 o 
   5   6   2     1282.50     1237.00     36.90 o 
   6   6   2        8.42       16.48     12.83 o 
   7   6   2       58.82       63.17     16.93 o 
   8   6   2      299.98      293.25     28.04 o 
   9   6   2      254.81      331.98     38.73 o 
   1   7   2      135.53      138.83     10.25 o 
   2   7   2     1640.92     1747.86     33.39 o 
   4   7   2     1139.72     1212.71     31.79 o 
   5   7   2      317.93      366.85     23.94 o 
   6   7   2      262.44      267.11     24.73 o 
   7   7   2        9.04       25.89     15.88 o 
   8   7   2      271.06      289.95     29.04 o 
   9   7   2       73.04       93.34     28.86 o 
   0   8   2      140.83      148.78     19.00 o 
   1   8   2       34.28       29.78      7.23 o 
   2   8   2       33.47       21.49      7.84 o 
   3   8   2       38.36       38.92      8.29 o 
   4   8   2      371.65      369.13     20.80 o 
   5   8   2      540.73      583.60     29.51 o 
   6   8   2      454.91      469.45     29.20 o 
   7   8   2        0.25       -8.67     13.30 o 
   8   8   2       21.72       19.52     20.26 o 
   9   8   2        1.27        4.20     36.42 o 
   1   9   2        4.95       -4.95      5.40 o 
   2   9   2      395.23      385.07     21.03 o 
   3   9   2        4.89       10.36      6.84 o 
   4   9   2       49.32       51.06      9.94 o 
   5   9   2        3.48       26.24     11.54 o 
   6   9   2       36.09       31.43     13.48 o 
   7   9   2        5.90        6.59     14.05 o 
   8   9   2        0.21       -3.85     41.22 o 
   0  10   2        6.36       12.31     11.32 o 
   1  10   2       10.51        6.09      7.47 o 
   2  10   2      363.33      356.42     19.25 o 
   3  10   2       13.24        1.08      7.26 o 
   4  10   2       13.75       -0.54      8.07 o 
   5  10   2       42.74       53.20     13.96 o 
   6  10   2        2.48       -3.71     14.01 o 
   7  10   2      137.40      147.17     32.94 o 
   8  10   2       14.40       22.72     21.08 o 
   1  11   2       16.75        9.22      8.96 o 
   2  11   2       77.46       49.25      9.75 o 
   3  11   2        1.56        4.54      8.05 o 
   4  11   2       24.44       21.24      9.60 o 
   5  11   2       12.17       25.12     12.80 o 
   6  11   2       67.66       88.98     17.65 o 
   7  11   2       25.49       39.50     29.68 o 
   0  12   2       42.08       21.16     27.54 o 
   1  12   2      116.13      108.17     15.88 o 
   2  12   2        1.63        3.25      7.92 o 
   3  12   2      399.48      351.11     21.39 o 
   4  12   2       11.28        0.78      9.26 o 
   5  12   2        3.13       16.29     13.12 o 
   6  12   2        2.49       10.18     22.80 o 
   1  13   2      141.65      151.75     16.49 o 
   2  13   2        1.05       17.30     11.17 o 
   3  13   2        0.45        8.09      9.38 o 
   4  13   2       31.61       33.63     12.05 o 
   5  13   2      310.19      337.36     28.56 o 
   6  13   2       46.89       40.65     20.22 o 
   0  14   2       85.36      103.69     24.00 o 
   1  14   2       24.45       21.46     11.00 o 
   2  14   2      128.41      121.13     15.12 o 
   3  14   2       63.68       53.87     12.91 o 
   4  14   2       18.49       21.45     12.04 o 
   5  14   2       22.57       58.12     20.35 o 
   1  15   2      194.94      177.21     17.79 o 
   2  15   2      112.91      129.26     16.61 o 
   3  15   2        1.14        6.95     11.23 o 
   0  16   2        1.35        9.56     17.30 o 
   1   1   3     2705.46     2800.14     38.21 o 
   2   1   3    39228.32    41687.70    585.50 o 
   3   1   3     3687.29     3813.78     76.15 o 
   4   1   3     6792.46     7175.79    117.15 o 
   5   1   3      324.06      339.24     22.63 o 
   6   1   3       17.75       25.38     23.67 o 
   7   1   3      254.98      257.68     27.02 o 
   8   1   3       32.71        8.23     20.55 o 
   9   1   3        4.42      -22.69     22.69 o 
  10   1   3      139.57       38.92     29.69 o 
   0   2   3    24853.50    24564.60    394.77 o 
   1   2   3     3350.05     3478.00     44.12 o 
   2   2   3    15725.39    16092.43    207.34 o 
   3   2   3      614.49      680.64     51.74 o 
   4   2   3     2671.83     2896.95     56.75 o 
   5   2   3       97.99      102.38     16.40 o 
   6   2   3     1132.49     1237.43     41.05 o 
   7   2   3        1.73       -8.49     20.32 o 
   8   2   3      111.32       74.23     23.88 o 
   9   2   3        7.83      -12.08     21.64 o 
  10   2   3      176.61       69.34     40.05 o 
   1   3   3      645.72      562.26     10.57 o 
   2   3   3       38.48       18.75      7.37 o 
   3   3   3      334.10      377.96     15.05 o 
   4   3   3     9626.93    10546.64    165.95 o 
   5   3   3      286.33      300.81     21.03 o 
   6   3   3      145.26      171.43     20.73 o 
   7   3   3       27.32       51.13     18.46 o 
   8   3   3      115.78       85.59     27.11 o 
   9   3   3      199.23      141.29     28.48 o 
  10   3   3       60.31      -44.03     44.03 o 
   0   4   3    20401.72    20249.22    400.06 o 
   1   4   3     1173.29     1226.29     24.64 o 
   2   4   3      140.66      126.95      6.74 o 
   3   4   3      708.21      817.56     19.32 o 
   4   4   3      988.50     1059.34     21.16 o 
   5   4   3      274.17      285.67     25.03 o 
   6   4   3        3.13        4.54     14.26 o 
   7   4   3       56.68       95.54     19.79 o 
   8   4   3     1334.09     1217.93     46.40 o 
   9   4   3        0.53      -20.23     31.47 o 
  10   4   3       13.63        3.77     30.67 o 
   1   5   3      262.06      235.96      9.48 o 
   2   5   3     1914.24     1963.48     27.29 o 
   3   5   3      129.12       94.65      7.73 o 
   4   5   3       41.13       38.64     11.12 o 
   5   5   3      107.76      143.68     16.49 o 
   6   5   3      288.10      316.98     23.91 o 
   7   5   3      116.14      138.77     19.84 o 
   8   5   3       12.83       19.91     18.24 o 
   9   5   3      314.42      271.92     36.99 o 
   0   6   3     3222.18     3823.33    170.97 o 
   1   6   3     1983.42     2052.23     35.06 o 
   2   6   3      396.65      384.62     11.47 o 
   3   6   3        1.56       11.42      4.09 o 
   4   6   3       36.42       16.74      9.59 o 
   5   6   3        0.57       -3.23      9.82 o 
   6   6   3      637.94      650.40     31.86 o 
   7   6   3      146.22      156.77     20.62 o 
   8   6   3      418.80      435.25     33.43 o 
   9   6   3        1.84       29.46     26.58 o 
   1   7   3      495.60      501.27     16.51 o 
   2   7   3     1540.64     1726.53     33.23 o 
   3   7   3      183.87      164.02     22.34 o 
   4   7   3      298.15      347.25     19.38 o 
   5   7   3      439.77      478.15     26.60 o 
   6   7   3       76.15       82.14     15.50 o 
   7   7   3       17.72       46.64     17.88 o 
   8   7   3        5.67       16.17     21.79 o 
   9   7   3        4.36      -22.64     22.64 o 
   0   8   3      231.27      200.36     25.53 o 
   1   8   3       96.75      110.35      9.29 o 
   2   8   3     2458.02     2471.36     53.32 o 
   3   8   3       33.64       37.72     10.63 o 
   4   8   3       54.13       50.60     10.34 o 
   5   8   3      197.36      198.63     19.24 o 
   6   8   3     1617.64     1478.11     45.27 o 
   7   8   3        1.85       -5.72     12.84 o 
   8   8   3        0.61       25.50     29.61 o 
   9   8   3       11.36       11.44     23.96 o 
   1   9   3       38.79       21.60      6.83 o 
   2   9   3       54.14       63.04     10.09 o 
   3   9   3       54.85       53.80      9.27 o 
   4   9   3      167.29      182.40     16.28 o 
   5   9   3      325.02      330.61     24.44 o 
   6   9   3      202.26      175.68     20.49 o 
   7   9   3       82.30       68.22     17.69 o 
   8   9   3       21.02       11.15     28.00 o 
   0  10   3       57.73       39.48     14.46 o 
   1  10   3       27.03       25.89      9.23 o 
   2  10   3       24.69       27.35      8.15 o 
   3  10   3        0.04       -1.11      7.14 o 
   4  10   3       39.88       27.76      9.66 o 
   5  10   3       11.69       21.20     12.22 o 
   6  10   3       22.06       21.69     13.00 o 
   7  10   3      103.05       90.38     22.76 o 
   8  10   3      449.44      449.56     45.31 o 
   1  11   3      568.86      547.52     28.37 o 
   2  11   3        7.06        7.93      7.60 o 
   3  11   3      920.08      927.31     28.40 o 
   4  11   3      202.80      209.67     17.06 o 
   5  11   3        7.73       19.24     12.17 o 
   6  11   3        3.77       -0.16     14.58 o 
   7  11   3       23.00       34.89     20.60 o 
   0  12   3       16.07      -10.28     11.57 o 
   1  12   3      681.68      687.45     32.09 o 
   2  12   3        0.01        4.15      8.14 o 
   3  12   3      160.35      148.75     15.33 o 
   4  12   3       68.92       79.41     12.96 o 
   5  12   3       21.49       26.73     13.78 o 
   6  12   3        0.05       27.92     18.11 o 
   1  13   3       17.06       12.76      9.76 o 
   2  13   3       81.02       98.82     13.62 o 
   3  13   3        3.53        6.75      9.75 o 
   4  13   3        0.61        1.62     10.01 o 
   5  13   3      184.64      216.99     23.89 o 
   6  13   3       10.21       38.16     33.87 o 
   0  14   3       38.65       37.52     18.63 o 
   1  14   3       18.30       36.05     12.17 o 
   2  14   3        2.93        8.01     10.05 o 
   3  14   3       13.05       25.53     11.37 o 
   4  14   3       71.94       69.38     14.62 o 
   5  14   3       12.97       48.36     18.93 o 
   1  15   3       33.10       32.18     11.91 o 
   2  15   3      125.78      119.25     16.02 o 
   3  15   3        1.76       10.20     11.77 o 
   0  16   3        7.21        6.67     27.96 o 
   1   0   4      883.95      788.86     21.32 o 
   2   0   4     3822.60     4104.23     87.24 o 
   3   0   4     2047.04     2123.79     77.29 o 
   4   0   4     7097.65     7417.07    170.86 o 
   5   0   4     2749.61     2836.94     85.53 o 
   6   0   4        0.63       39.28     74.50 o 
   7   0   4      154.90      134.62     32.34 o 
   8   0   4      346.95      289.24     47.37 o 
   9   0   4        1.26      -48.04     60.57 o 
  10   0   4        2.76      -35.46     35.46 o 
   1   1   4      408.36      465.90      9.76 o 
   2   1   4      357.32      357.54     16.21 o 
   3   1   4      518.30      602.41     24.70 o 
   4   1   4    10296.09    10202.58    160.04 o 
   5   1   4       13.48       12.39     14.48 o 
   6   1   4      515.51      569.52     31.83 o 
   7   1   4        9.98       12.85     19.57 o 
   8   1   4      191.43      179.87     27.89 o 
   9   1   4       38.98       43.50     25.85 o 
  10   1   4       15.59      -22.58     32.28 o 
   0   2   4     8343.04     8635.97    142.79 o 
   1   2   4      712.97      700.20     13.33 o 
   2   2   4     1653.33     1545.50     23.73 o 
   3   2   4        0.93       12.51      7.54 o 
   4   2   4    10625.33    10991.44    171.64 o 
   5   2   4        4.76       27.39     13.91 o 
   6   2   4     1160.25     1242.46     41.98 o 
   7   2   4        2.26        0.08     18.21 o 
   8   2   4      104.61       83.08     23.96 o 
   9   2   4       22.44      -22.64     22.97 o 
  10   2   4       60.19       13.72     33.12 o 
   1   3   4       68.85       86.48      5.14 o 
   2   3   4      159.59      206.49      9.62 o 
   3   3   4       14.84        4.06      5.00 o 
   4   3   4     2833.99     3179.50     61.16 o 
   5   3   4       25.03       34.04     13.33 o 
   6   3   4      248.77      225.49     22.42 o 
   7   3   4       17.09       27.21     17.62 o 
   8   3   4      227.82      202.41     26.74 o 
   9   3   4       79.94        9.83     22.98 o 
  10   3   4       16.61      -24.25     30.52 o 
   0   4   4      208.43      223.49     13.27 o 
   2   4   4       20.74       13.12      3.39 o 
   3   4   4      388.20      410.38     13.35 o 
   4   4   4      596.08      659.52     29.36 o 
   5   4   4      128.71      166.15     13.91 o 
   6   4   4      121.91      143.95     18.43 o 
   7   4   4      498.15      501.71     35.27 o 
   8   4   4      323.86      343.87     30.48 o 
   9   4   4       80.50       86.03     30.85 o 
  10   4   4      106.99       51.30     34.14 o 
   1   5   4       25.58       35.37      4.49 o 
   2   5   4      354.00      403.32     11.53 o 
   3   5   4      684.46      670.56     16.41 o 
   4   5   4        5.12       -3.54      9.60 o 
   5   5   4      186.36      166.09     17.12 o 
   6   5   4     1754.50     1853.64     49.02 o 
   7   5   4        0.79      -14.13     14.13 o 
   8   5   4      207.26      222.15     25.79 o 
   9   5   4       16.80       14.07     27.05 o 
   0   6   4    16364.49    17315.64    289.75 o 
   1   6   4       35.52       70.45      6.78 o 
   2   6   4      604.25      539.58     13.29 o 
   3   6   4      477.43      482.38     18.02 o 
   4   6   4      380.00      428.38     47.00 o 
   5   6   4       82.13      102.04     14.76 o 
   6   6   4      377.30      399.22     25.78 o 
   7   6   4      241.90      242.61     23.47 o 
   8   6   4        0.18       27.58     17.66 o 
   9   6   4        2.24      -22.41     37.66 o 
   1   7   4        4.76        5.96      3.70 o 
   2   7   4     3070.98     2958.29     45.08 o 
   3   7   4      158.78      171.90     12.09 o 
   4   7   4     1081.91     1047.88     29.45 o 
   5   7   4      457.73      447.80     25.91 o 
   6   7   4      617.35      655.80     33.86 o 
   7   7   4       71.71       81.45     17.49 o 
   8   7   4        4.96       24.08     37.80 o 
   9   7   4       89.58       56.05     28.27 o 
   0   8   4      536.70      683.10     25.15 o 
   1   8   4        8.02        0.85      3.88 o 
   2   8   4       48.02       16.91      9.33 o 
   3   8   4     1138.19     1066.89     32.15 o 
   4   8   4      135.78      123.75     13.80 o 
   5   8   4       15.66       26.43     11.09 o 
   6   8   4      511.35      562.19     31.73 o 
   7   8   4      267.61      288.98     33.40 o 
   8   8   4       95.87       74.10     24.83 o 
   9   8   4        8.82       -3.89     23.09 o 
   1   9   4       38.91       30.61      6.58 o 
   2   9   4        1.40       -3.15      6.24 o 
   3   9   4      681.75      637.71     23.80 o 
   4   9   4     3252.83     3157.42     62.13 o 
   5   9   4        1.73       12.82     10.88 o 
   6   9   4       79.71       57.74     17.34 o 
   7   9   4       11.46       43.38     19.98 o 
   8   9   4       10.51        5.02     19.77 o 
   0  10   4        4.57        2.05      8.92 o 
   1  10   4      636.84      584.46     37.36 o 
   2  10   4       36.69       39.04      9.50 o 
   3  10   4      460.98      419.18     21.24 o 
   4  10   4       64.37       42.22     10.90 o 
   5  10   4       11.95       25.72     16.35 o 
   6  10   4       15.19       45.23     14.80 o 
   7  10   4       45.26       49.61     30.19 o 
   8  10   4      167.24      214.71     31.28 o 
   1  11   4      634.87      594.32     28.54 o 
   2  11   4       97.78       78.13     11.04 o 
   3  11   4      317.58      276.81     18.62 o 
   4  11   4        4.61        5.81      9.37 o 
   5  11   4       61.18       58.80     14.79 o 
   6  11   4      120.77      155.61     24.11 o 
   7  11   4       73.72       64.87     21.91 o 
   0  12   4      262.86      205.85     27.50 o 
   1  12   4       87.03       97.08     13.42 o 
   2  12   4       81.15       61.59     10.95 o 
   3  12   4      100.95      111.53     13.53 o 
   4  12   4       71.94       58.64     15.07 o 
   5  12   4        7.20       22.00     13.90 o 
   6  12   4      183.29      187.95     26.69 o 
   1  13   4      100.17      108.97     14.89 o 
   2  13   4       66.03       58.51     12.16 o 
   3  13   4       23.45       34.89     12.89 o 
   4  13   4      217.16      255.79     24.36 o 
   5  13   4        6.20       33.58     18.00 o 
   6  13   4        2.96       28.95     21.46 o 
   0  14   4      222.04      180.83     30.76 o 
   1  14   4       26.49       20.01     11.30 o 
   2  14   4       15.55       23.84     11.12 o 
   3  14   4       34.50       36.93     11.55 o 
   4  14   4       96.44       95.40     17.08 o 
   5  14   4       71.34       80.95     25.99 o 
   1  15   4        2.50       -1.14     11.00 o 
   2  15   4      249.23      283.17     22.05 o 
   3  15   4       31.93       31.58     12.60 o 
   1   1   5     9222.77     9153.57    116.73 o 
   2   1   5     2159.75     1783.76     43.18 o 
   3   1   5       10.06       18.44      5.51 o 
   4   1   5     1834.30     2204.56     46.76 o 
   5   1   5       26.87       57.27     15.89 o 
   6   1   5     2028.87     2105.71     55.00 o 
   7   1   5       20.01       10.53     19.13 o 
   8   1   5       51.10       68.34     23.41 o 
   9   1   5        1.56      -21.76     21.76 o 
  10   1   5       94.24        0.65     33.58 o 
   0   2   5     6931.44     6639.47    139.91 o 
   1   2   5     3043.84     3002.12     47.02 o 
   2   2   5     1042.45     1058.45     18.19 o 
   3   2   5     1656.48     1691.16     34.22 o 
   4   2   5     3522.15     3739.78     68.61 o 
   5   2   5       16.39       32.82     14.55 o 
   6   2   5     1930.80     1991.17     53.12 o 
   7   2   5        0.13        7.53     18.54 o 
   8   2   5       50.19       66.25     23.37 o 
   9   2   5        0.02      -21.94     21.94 o 
  10   2   5       36.00      -30.98     30.98 o 
   1   3   5     1948.76     1854.92     26.63 o 
   2   3   5     4146.65     4129.32     65.71 o 
   3   3   5       77.72       61.66      7.72 o 
   4   3   5     2711.96     2769.32     47.53 o 
   5   3   5        5.32       -2.41     16.93 o 
   6   3   5     1596.76     1649.63     74.25 o 
   7   3   5        1.40      -16.03     16.03 o 
   8   3   5       99.39      106.11     23.13 o 
   9   3   5       31.54        5.30     26.42 o 
  10   3   5      176.67       69.52     35.37 o 
   0   4   5     4987.82     5205.44    111.51 o 
   2   4   5      201.91      189.15      7.55 o 
   3   4   5     1356.85     1469.78     26.02 o 
   4   4   5       51.42       49.39     10.38 o 
   5   4   5      378.60      413.33     19.32 o 
   6   4   5     1152.87     1283.25    106.47 o 
   7   4   5        0.00       12.08     16.01 o 
   8   4   5       72.45       85.34     21.01 o 
   9   4   5       35.36       40.42     29.85 o 
  10   4   5       95.35       55.08     33.95 o 
   1   5   5       64.12       61.29      5.71 o 
   2   5   5      596.67      720.65     15.21 o 
   3   5   5       26.45       29.58      5.06 o 
   4   5   5      790.28      749.96     47.23 o 
   5   5   5        6.51       24.72     11.47 o 
   6   5   5      815.50      913.15     34.84 o 
   7   5   5        3.67        6.68     14.45 o 
   8   5   5       67.02       71.14     19.98 o 
   9   5   5       10.51      -27.78     35.76 o 
   0   6   5    10067.97    11040.03    221.86 o 
   1   6   5      547.42      677.94     18.19 o 
   2   6   5      884.19      950.40     19.99 o 
   3   6   5      338.89      322.42     13.31 o 
   4   6   5     1617.99     1658.25     40.72 o 
   5   6   5      106.73      153.21     20.85 o 
   6   6   5        5.40       17.97     12.70 o 
   7   6   5       63.24       55.90     16.25 o 
   8   6   5       61.04       66.16     38.02 o 
   9   6   5      235.04      232.15     38.41 o 
   1   7   5       44.78       36.54      5.93 o 
   2   7   5     1747.14     1693.97     50.60 o 
   3   7   5       21.00       12.61      5.12 o 
   4   7   5      560.57      559.62     22.34 o 
   5   7   5       13.00       17.87     10.52 o 
   6   7   5       31.08       38.98     14.89 o 
   7   7   5        0.97        5.68     13.62 o 
   8   7   5        4.70        5.18     21.42 o 
   9   7   5        8.40       20.57     40.69 o 
   0   8   5     4118.12     3958.09     81.42 o 
   1   8   5        5.43        8.90      5.81 o 
   2   8   5      155.21      118.76      9.05 o 
   3   8   5      899.45      867.51     24.04 o 
   4   8   5     1004.28     1034.32     30.11 o 
   5   8   5       84.22       68.50     13.02 o 
   6   8   5        0.10       24.04     12.49 o 
   7   8   5        3.23       12.56     17.50 o 
   8   8   5        1.75        7.75     20.90 o 
   9   8   5        8.12       -6.80     23.54 o 
   1   9   5      818.18      777.84     20.41 o 
   2   9   5        2.56       -1.25      6.56 o 
   3   9   5      586.96      586.42     21.94 o 
   4   9   5      566.42      594.66     36.23 o 
   5   9   5      423.43      424.13     27.17 o 
   6   9   5       38.76       53.64     16.05 o 
   7   9   5       37.41       37.72     19.92 o 
   8   9   5       25.21       29.36     28.54 o 
   0  10   5       67.08       99.62     14.42 o 
   1  10   5      417.98      391.52     20.53 o 
   2  10   5     1004.34      991.20     29.91 o 
   3  10   5        2.40        7.40      7.58 o 
   4  10   5       55.44       46.19     10.93 o 
   5  10   5      312.84      353.36     25.66 o 
   6  10   5      144.26      122.46     22.04 o 
   7  10   5        0.04       26.22     37.21 o 
   8  10   5      161.64      142.53     29.11 o 
   1  11   5        1.19        3.64      7.77 o 
   2  11   5      269.48      233.14     18.11 o 
   3  11   5      157.41      134.07     13.52 o 
   4  11   5       21.47       18.27     10.50 o 
   5  11   5      152.76      155.58     19.42 o 
   6  11   5       55.69      110.46     22.08 o 
   7  11   5        4.90       51.45     20.58 o 
   0  12   5      212.26      156.42     42.38 o 
   1  12   5        2.61       -1.06      8.19 o 
   2  12   5      119.48       95.88     12.35 o 
   3  12   5       87.52       77.90     12.37 o 
   4  12   5       37.89       50.13     12.78 o 
   5  12   5      109.09      116.89     19.28 o 
   6  12   5      154.07      147.33     24.88 o 
   1  13   5        0.99       -7.13      8.93 o 
   2  13   5      181.03      161.64     19.91 o 
   3  13   5       10.34       10.14      9.60 o 
   4  13   5      483.23      438.00     28.11 o 
   5  13   5       31.11       45.92     18.12 o 
   6  13   5       12.39       23.26     18.19 o 
   0  14   5      119.89      164.43     28.73 o 
   1  14   5       20.50       21.42     11.15 o 
   2  14   5       79.67       83.79     13.58 o 
   3  14   5        0.02       -7.66      9.69 o 
   4  14   5       27.66       44.82     21.20 o 
   5  14   5       61.73       98.15     28.01 o 
   1  15   5       46.11       42.91     13.52 o 
   2  15   5        0.02       -2.44      9.99 o 
   3  15   5       88.41       95.13     15.83 o 
   0   0   6      395.06      504.16     21.05 o 
   1   0   6     6063.50     5862.01    119.47 o 
   2   0   6     8023.11     7369.43    149.66 o 
   3   0   6     2651.68     2600.32    267.36 o 
   4   0   6     3469.81     3113.79    112.15 o 
   5   0   6     1085.48     1109.79     96.01 o 
   6   0   6       78.47       74.21     28.94 o 
   7   0   6      345.23      352.93     41.65 o 
   8   0   6     2488.85     2547.45     96.30 o 
   9   0   6      242.04      236.72     45.73 o 
  10   0   6        0.76      -21.55     55.03 o 
   1   1   6      226.72      174.87      5.69 o 
   2   1   6     1136.22     1203.44     20.67 o 
   3   1   6     2099.59     2050.51     72.01 o 
   4   1   6     1925.95     2111.06     45.36 o 
   5   1   6      274.31      307.77     22.39 o 
   6   1   6       61.08       85.70     20.40 o 
   7   1   6       75.66       69.05     21.49 o 
   8   1   6       12.43       10.05     20.98 o 
   9   1   6        6.06      -22.70     22.70 o 
  10   1   6        5.04      -34.17     34.17 o 
   0   2   6      943.73      721.12     14.93 o 
   1   2   6     1272.94     1335.73     21.77 o 
   2   2   6     5425.90     5674.47     64.01 o 
   3   2   6       91.86      104.23      8.40 o 
   4   2   6       28.78       46.02     12.65 o 
   5   2   6       10.98       21.73     13.95 o 
   6   2   6     4113.50     4233.99     84.42 o 
   7   2   6       23.43        1.02     17.86 o 
   8   2   6      358.59      366.98     46.95 o 
   9   2   6      116.33       51.92     30.55 o 
  10   2   6       45.47       -8.68     33.11 o 
   1   3   6       96.07       84.45      5.22 o 
   2   3   6       16.61       26.17      6.61 o 
   3   3   6        8.70       -4.88      4.88 o 
   4   3   6      304.76      308.08     15.23 o 
   5   3   6      750.17      824.30     30.01 o 
   6   3   6      803.92      868.22     29.28 o 
   7   3   6        7.00      -12.09     16.58 o 
   8   3   6      450.88      437.99     33.64 o 
   9   3   6       11.11      -25.17     25.17 o 
  10   3   6      180.74       87.03     36.71 o 
   0   4   6      153.10      162.04     10.41 o 
   2   4   6     4552.96     4645.02     56.71 o 
   3   4   6       18.11       10.41      4.25 o 
   4   4   6      152.13      170.43     13.07 o 
   5   4   6       33.65       41.23     10.33 o 
   6   4   6     2182.88     2225.01     54.90 o 
   7   4   6      504.13      499.70     39.21 o 
   8   4   6      225.67      262.30     27.28 o 
   9   4   6       44.31       67.81     30.48 o 
  10   4   6       32.74        0.36     36.66 o 
   1   5   6     1709.96     1788.18     28.86 o 
   2   5   6    14569.07    14811.29    164.52 o 
   3   5   6       11.94       32.58      5.19 o 
   4   5   6        0.69       12.87      5.93 o 
   5   5   6      289.62      280.47     16.73 o 
   6   5   6      380.57      367.56     24.87 o 
   7   5   6       91.61      101.67     18.74 o 
   8   5   6      228.00      197.23     30.76 o 
   9   5   6        9.87       17.28     27.34 o 
   0   6   6      880.81      894.87     31.09 o 
   1   6   6      249.32      312.01     12.12 o 
   2   6   6      306.94      389.83     12.04 o 
   3   6   6      345.47      383.23     13.14 o 
   4   6   6        6.49        9.49      4.75 o 
   5   6   6      332.99      340.07     22.17 o 
   6   6   6        8.54        6.11     11.41 o 
   7   6   6      140.50      131.68     19.42 o 
   8   6   6      334.22      299.33     33.76 o 
   9   6   6        7.61       42.11     27.48 o 
   1   7   6      531.22      460.49     13.47 o 
   2   7   6     1225.53     1276.33     33.96 o 
   3   7   6      157.92      140.12     10.22 o 
   4   7   6     1445.63     1466.30     35.70 o 
   5   7   6       18.51       15.97     10.70 o 
   6   7   6       15.22       16.18     12.15 o 
   7   7   6       23.75       42.01     34.37 o 
   8   7   6       37.47       -0.09     22.08 o 
   9   7   6        5.60        9.80     30.95 o 
   0   8   6     5210.36     4589.49    109.82 o 
   1   8   6     1161.44     1197.32     33.28 o 
   2   8   6      212.80      220.36     15.24 o 
   3   8   6       36.70       35.76     13.19 o 
   4   8   6      968.38     1038.19     30.39 o 
   5   8   6       34.83       47.57     12.63 o 
   6   8   6       43.48       45.24     14.13 o 
   7   8   6       13.41       10.93     16.99 o 
   8   8   6      171.24      217.96     30.55 o 
   1   9   6      955.61      977.83     21.85 o 
   2   9   6      786.25      774.28     22.80 o 
   3   9   6        9.67       15.26      7.35 o 
   4   9   6      155.49      187.64     17.48 o 
   5   9   6       16.40       35.03     12.04 o 
   6   9   6      443.48      471.34     30.35 o 
   7   9   6       10.07       -8.28     23.93 o 
   8   9   6        9.62       65.76     25.90 o 
   0  10   6      167.94      154.87     16.70 o 
   1  10   6        6.38       18.67      7.53 o 
   2  10   6      387.02      377.18     21.50 o 
   3  10   6       19.30       37.74      9.34 o 
   4  10   6      123.99      136.19     16.99 o 
   5  10   6       47.57       70.67     14.84 o 
   6  10   6       23.94       20.66     16.55 o 
   7  10   6       45.60       45.24     20.52 o 
   8  10   6       43.05       70.37     24.81 o 
   1  11   6      215.99      204.47     16.65 o 
   2  11   6       45.15       45.05     10.67 o 
   3  11   6      190.51      157.39     14.59 o 
   4  11   6       51.46       59.13     12.59 o 
   5  11   6        0.05        0.11     10.98 o 
   6  11   6      568.24      611.81     43.70 o 
   7  11   6        0.05       38.60     25.46 o 
   0  12   6      332.37      289.62     32.68 o 
   1  12   6       53.27       23.76      9.83 o 
   2  12   6        8.17       12.39      8.58 o 
   3  12   6      255.19      280.37     19.77 o 
   4  12   6        0.22       11.27     10.66 o 
   5  12   6       22.59       46.68     17.50 o 
   6  12   6        4.08       42.84     27.31 o 
   1  13   6       11.83       13.45     10.43 o 
   2  13   6      304.86      284.26     19.96 o 
   3  13   6       15.45       12.19      9.52 o 
   4  13   6       47.13       65.67     15.30 o 
   5  13   6       25.31       41.35     18.90 o 
   6  13   6       43.75       57.71     20.33 o 
   0  14   6       47.09       26.31     18.31 o 
   1  14   6       55.84       37.46     12.39 o 
   2  14   6       39.24       30.27     10.91 o 
   3  14   6      218.06      232.15     19.69 o 
   4  14   6       12.41       29.81     14.82 o 
   1  15   6       30.55       22.29     12.60 o 
   2  15   6        0.12        7.25     10.69 o 
   3  15   6       32.23       47.83     13.80 o 
   1   1   7     5322.77     4929.89     59.14 o 
   2   1   7     4289.04     3802.71     47.91 o 
   3   1   7       56.12       44.21      8.74 o 
   4   1   7      413.66      438.77     21.33 o 
   5   1   7       20.66       23.82     15.19 o 
   6   1   7     1331.25     1398.77     44.76 o 
   7   1   7      313.86      326.40     28.32 o 
   8   1   7       13.61      -20.50     20.50 o 
   9   1   7        3.11      -27.82     27.82 o 
  10   1   7      144.26       68.03     44.79 o 
   0   2   7      683.67      837.79     20.78 o 
   1   2   7     4027.85     3944.24     54.58 o 
   2   2   7     1993.81     2046.28     26.49 o 
   3   2   7       33.54       42.08      6.99 o 
   4   2   7     1534.83     1517.39     36.65 o 
   5   2   7      122.86      119.55     17.02 o 
   6   2   7      603.28      830.75     81.46 o 
   7   2   7       14.03        5.41     18.35 o 
   8   2   7       28.04       55.89     22.65 o 
   9   2   7        4.00      -16.67     28.62 o 
  10   2   7      221.75      122.52     46.17 o 
   1   3   7      397.08      445.56     10.54 o 
   2   3   7      339.65      380.10     18.05 o 
   3   3   7        5.64        8.54      5.94 o 
   4   3   7     6515.50     6729.54    107.79 o 
   5   3   7       36.81       32.26     19.96 o 
   6   3   7      704.50      713.66     30.39 o 
   7   3   7      110.38      110.85     17.41 o 
   8   3   7      151.65      139.52     24.49 o 
   9   3   7       13.65      -25.41     25.41 o 
  10   3   7       98.38       95.59     36.11 o 
   0   4   7     9452.57     9709.43    165.05 o 
   1   4   7      150.19      174.11      8.54 o 
   2   4   7     1260.71     1393.46     30.67 o 
   3   4   7      449.42      474.33     16.23 o 
   4   4   7      506.95      621.50     35.65 o 
   5   4   7      128.11      145.56     17.10 o 
   6   4   7       62.86       83.68     13.50 o 
   7   4   7      709.84      774.07     35.91 o 
   8   4   7     1038.87     1021.64     51.57 o 
   9   4   7      133.62      114.26     33.48 o 
  10   4   7        5.19      -27.09     27.09 o 
   1   5   7     2635.06     2729.75    103.90 o 
   2   5   7     2092.40     2215.01     34.92 o 
   3   5   7      206.23      217.19     13.45 o 
   4   5   7      439.97      429.86     17.72 o 
   5   5   7       22.44       29.13      9.65 o 
   6   5   7      336.72      380.38     25.63 o 
   7   5   7       24.13       29.32     21.66 o 
   8   5   7        2.76        0.98     22.05 o 
   9   5   7      133.23      141.04     38.14 o 
   0   6   7     4664.55     4743.11    107.89 o 
   1   6   7      377.21      385.49     11.27 o 
   2   6   7       21.90       37.86      7.30 o 
   3   6   7        8.89        4.47      4.09 o 
   4   6   7       41.18       47.03      7.52 o 
   5   6   7      102.35      113.11     15.10 o 
   6   6   7        7.93        0.36     12.16 o 
   7   6   7      454.21      443.95     39.72 o 
   8   6   7      851.53      953.59     49.87 o 
   9   6   7        5.79       19.30     25.61 o 
   1   7   7        5.27        7.59      3.93 o 
   2   7   7       55.35       46.39      5.92 o 
   3   7   7       63.92       65.90     12.01 o 
   4   7   7      576.20      580.86     23.06 o 
   5   7   7       33.12       33.35     11.75 o 
   6   7   7        0.39       12.36     12.03 o 
   7   7   7       32.80       35.39     19.38 o 
   8   7   7       42.67       59.95     23.44 o 
   9   7   7        2.57       35.43     25.37 o 
   0   8   7      561.76      621.18     29.01 o 
   1   8   7      904.44      822.74     19.95 o 
   2   8   7      773.93      738.19     23.23 o 
   3   8   7       43.67       39.83      7.76 o 
   4   8   7      700.40      658.37     25.13 o 
   5   8   7       24.36       24.61     11.50 o 
   6   8   7      127.51      101.10     17.91 o 
   7   8   7        0.14       -3.76     16.90 o 
   8   8   7      107.07      112.75     39.26 o 
   1   9   7      183.23      150.36     12.11 o 
   2   9   7     6621.36     6156.80     88.55 o 
   3   9   7       79.68       93.95     10.92 o 
   4   9   7       44.88       37.71     10.13 o 
   5   9   7      181.10      184.82     19.14 o 
   6   9   7       19.16       26.20     16.18 o 
   7   9   7        2.25       42.16     19.06 o 
   8   9   7       34.89       35.74     21.95 o 
   0  10   7      350.84      366.98     24.69 o 
   1  10   7     2588.19     2349.89     39.41 o 
   2  10   7      113.50      115.38     11.69 o 
   3  10   7      457.62      448.56     21.99 o 
   4  10   7      252.92      258.53     19.76 o 
   5  10   7      266.46      232.49     21.53 o 
   6  10   7       22.64       24.63     15.66 o 
   7  10   7        0.27        8.09     23.15 o 
   8  10   7       92.57      134.49     27.71 o 
   1  11   7       17.28       23.77      8.04 o 
   2  11   7      680.92      623.02     30.82 o 
   3  11   7      543.25      489.53     24.05 o 
   4  11   7        4.73        7.21      9.92 o 
   5  11   7        0.19       13.70     14.85 o 
   6  11   7       31.87       65.82     20.38 o 
   7  11   7       42.15       96.98     32.30 o 
   0  12   7       39.87       46.04     16.67 o 
   1  12   7       46.83       32.06     10.10 o 
   2  12   7      147.43      154.51     16.46 o 
   3  12   7       12.79       12.64      9.18 o 
   4  12   7      359.49      344.44     24.21 o 
   5  12   7        2.06       38.10     19.70 o 
   6  12   7      247.60      195.79     28.97 o 
   1  13   7      139.77      141.04     15.94 o 
   2  13   7      104.47       56.59     11.42 o 
   3  13   7       25.95       47.57     11.91 o 
   4  13   7      300.43      369.51     30.04 o 
   5  13   7       10.37       30.77     28.22 o 
   0  14   7      225.76      206.52     25.80 o 
   1  14   7        5.67       29.15     11.84 o 
   2  14   7       43.74       20.46     10.65 o 
   3  14   7       70.01       79.82     14.31 o 
   4  14   7        1.92       10.39     17.09 o 
   1  15   7        7.51       15.62     11.80 o 
   2  15   7       58.88       67.55     13.92 o 
   3  15   7       13.96       46.25     14.35 o 
   0   0   8     1500.85     1597.89     36.62 o 
   1   0   8     5192.00     5075.60    105.70 o 
   2   0   8      122.34      100.58      8.80 o 
   3   0   8       50.77       24.17      8.73 o 
   4   0   8     2395.75     2482.03     71.85 o 
   5   0   8      555.26      653.86     42.49 o 
   6   0   8      261.07      305.12     36.74 o 
   7   0   8       10.27        5.14     27.80 o 
   8   0   8        0.18      -21.77     28.68 o 
   9   0   8       38.96      -45.23     45.23 o 
  10   0   8       15.78      -55.38     55.38 o 
   1   1   8     3543.59     3631.24     45.03 o 
   2   1   8        8.42       13.44      5.39 o 
   3   1   8     2751.87     2767.86     42.53 o 
   4   1   8       31.98       37.65     11.40 o 
   5   1   8      490.62      516.40     26.63 o 
   6   1   8      201.42      193.47     23.57 o 
   7   1   8        0.58       -9.48     18.69 o 
   8   1   8       46.37       -8.87     21.07 o 
   9   1   8      142.87       39.01     31.09 o 
  10   1   8        0.79      -30.58     36.59 o 
   0   2   8      148.12      190.84     15.24 o 
   1   2   8     6192.70     5917.79     71.20 o 
   2   2   8      398.26      383.22      8.74 o 
   3   2   8        0.06        8.15      4.81 o 
   4   2   8      547.34      537.78     20.75 o 
   5   2   8      291.07      261.30     23.16 o 
   6   2   8      645.09      714.38     39.24 o 
   7   2   8       43.69       23.03     18.71 o 
   8   2   8      226.44      196.40     27.00 o 
   9   2   8       54.08       25.28     30.39 o 
  10   2   8        1.70      -18.35     37.48 o 
   1   3   8      445.28      486.15     10.23 o 
   2   3   8     3079.63     2801.92     97.14 o 
   3   3   8      624.03      722.44     17.12 o 
   4   3   8      162.98      203.82     12.62 o 
   5   3   8      222.33      256.34     18.10 o 
   6   3   8      912.80      950.49     31.13 o 
   7   3   8      138.68      139.68     18.48 o 
   8   3   8        8.01      -16.72     23.25 o 
   9   3   8        3.26       13.51     28.24 o 
  10   3   8        2.43      -34.39     34.39 o 
   0   4   8     3723.70     3769.54     88.66 o 
   1   4   8     1401.14     1376.86     21.42 o 
   2   4   8      663.86      701.71     15.39 o 
   3   4   8      656.89      751.50     20.29 o 
   4   4   8     2739.08     2865.41     48.36 o 
   5   4   8      131.36      142.63     14.37 o 
   6   4   8        0.16        9.59     11.50 o 
   7   4   8       28.31       33.21     16.84 o 
   8   4   8     2133.36     2007.78     70.40 o 
   9   4   8       11.71       17.84     26.76 o 
  10   4   8        2.06      -28.03     28.03 o 
   1   5   8       94.33       68.15      7.75 o 
   2   5   8      317.13      287.40     13.86 o 
   3   5   8      649.18      638.48     17.46 o 
   4   5   8     1050.57     1142.23     29.42 o 
   5   5   8      452.75      454.23     19.70 o 
   6   5   8      133.90      201.21     19.86 o 
   7   5   8        0.29      -11.48     13.90 o 
   8   5   8      140.30      155.13     28.78 o 
   9   5   8      232.04      201.24     35.26 o 
   0   6   8       33.63       47.39      7.82 o 
   1   6   8        0.83        3.51      3.52 o 
   2   6   8       93.10      118.69      7.60 o 
   3   6   8       14.34        4.93      4.63 o 
   4   6   8      694.11      758.81     20.48 o 
   5   6   8      618.47      669.24     32.43 o 
   6   6   8       29.73       55.30     13.92 o 
   7   6   8      100.94      138.90     24.85 o 
   8   6   8      804.89      883.20     69.51 o 
   9   6   8        2.59       20.14     26.93 o 
   1   7   8       20.14       16.96      4.59 o 
   2   7   8       96.49       89.27      7.36 o 
   3   7   8      140.75      161.60      9.93 o 
   4   7   8      300.37      341.81     19.26 o 
   5   7   8      321.07      340.83     22.79 o 
   6   7   8      258.25      255.40     21.93 o 
   7   7   8        0.60       14.20     16.96 o 
   8   7   8       96.41       90.45     30.15 o 
   9   7   8      110.09      129.76     30.89 o 
   0   8   8      753.47      737.21     31.53 o 
   1   8   8      251.27      254.88     12.82 o 
   2   8   8      460.88      422.00     15.01 o 
   3   8   8       39.25       30.24      8.62 o 
   4   8   8        0.61        2.15      7.68 o 
   5   8   8       92.04       96.21     14.97 o 
   6   8   8       91.02       50.60     27.79 o 
   7   8   8       42.73       51.80     19.47 o 
   8   8   8       11.63        2.03     20.46 o 
   1   9   8     1769.14     1614.70     29.86 o 
   2   9   8     3401.81     3225.58     54.23 o 
   3   9   8      656.78      638.54     21.61 o 
   4   9   8        6.08        6.24     11.07 o 
   5   9   8        0.72       -3.24      9.91 o 
   6   9   8        4.77       -3.78     17.65 o 
   7   9   8      103.29      163.88     39.64 o 
   8   9   8        1.62        2.13     20.99 o 
   0  10   8     8071.16     7352.03    164.91 o 
   1  10   8       19.33       23.42      6.65 o 
   2  10   8       98.45       85.50     11.19 o 
   3  10   8      367.96      366.34     20.16 o 
   4  10   8      543.35      556.21     27.80 o 
   5  10   8      430.80      416.23     33.32 o 
   6  10   8        5.66       23.16     15.52 o 
   7  10   8        0.86      -19.04     22.77 o 
   8  10   8       59.48       56.19     24.00 o 
   1  11   8      502.29      506.21     22.67 o 
   2  11   8      143.24      135.73     14.81 o 
   3  11   8       52.68       41.03      9.97 o 
   4  11   8      303.24      327.10     23.12 o 
   5  11   8       11.97       30.87     17.48 o 
   6  11   8       12.98       25.28     27.89 o 
   7  11   8        9.00       18.87     22.59 o 
   0  12   8     2002.13     1539.51     70.18 o 
   1  12   8       95.47       78.80     12.68 o 
   2  12   8       93.95       77.84     12.76 o 
   3  12   8       79.25       65.59     12.82 o 
   4  12   8       53.25       46.65     12.50 o 
   5  12   8       10.97       30.10     14.94 o 
   6  12   8        1.33       23.43     18.84 o 
   1  13   8        2.46       -0.42      8.82 o 
   2  13   8       42.78       19.61      9.97 o 
   3  13   8        0.59       11.39      9.81 o 
   4  13   8      425.80      337.59     28.67 o 
   5  13   8        0.26        4.29     18.70 o 
   0  14   8       23.02       67.19     20.33 o 
   1  14   8       60.29       56.67     13.41 o 
   2  14   8      400.28      359.41     23.08 o 
   3  14   8       90.61       79.54     13.91 o 
   4  14   8        5.28       14.00     15.11 o 
   1  15   8       50.55       44.82     13.60 o 
   2  15   8      208.48      246.60     20.86 o 
   3  15   8       45.06       59.35     15.99 o 
   1   1   9    10315.67     9792.35    113.71 o 
   2   1   9      155.82      179.05      6.91 o 
   3   1   9      600.13      578.23     15.27 o 
   4   1   9       94.06       80.77     10.70 o 
   5   1   9      330.35      340.92     33.69 o 
   6   1   9      238.13      258.33     30.11 o 
   7   1   9       86.05       86.09     21.81 o 
   8   1   9       51.04        9.32     21.42 o 
   9   1   9        0.00      -20.21     36.16 o 
  10   1   9      145.46       10.84     39.39 o 
   0   2   9      622.71      660.29     14.80 o 
   1   2   9      147.96      159.01      8.47 o 
   2   2   9        0.24       10.11      4.22 o 
   3   2   9       53.08       42.95      5.23 o 
   4   2   9        1.14       -6.16      6.16 o 
   5   2   9      340.48      437.58     27.75 o 
   6   2   9      998.79     1062.01     45.26 o 
   7   2   9      274.03      274.57     40.87 o 
   8   2   9       40.79       14.31     32.66 o 
   9   2   9        0.71      -26.67     26.67 o 
  10   2   9       15.59      -37.29     37.29 o 
   1   3   9      400.74      460.71     10.87 o 
   2   3   9      342.74      317.71     10.41 o 
   3   3   9      490.59      536.23     13.24 o 
   4   3   9     5430.75     5764.09     77.48 o 
   5   3   9       54.57       78.78     13.17 o 
   6   3   9      280.19      312.72     20.79 o 
   7   3   9        6.54        5.54     14.27 o 
   8   3   9      109.52      103.61     28.95 o 
   9   3   9        0.09       11.68     28.43 o 
  10   3   9      100.63       15.47     39.56 o 
   0   4   9      260.48      231.71     22.07 o 
   1   4   9        8.20        6.31      2.78 o 
   2   4   9      136.26      135.18      9.54 o 
   3   4   9       75.61       98.02      7.82 o 
   4   4   9        7.01       17.89      6.57 o 
   5   4   9     1014.96      981.24     32.55 o 
   6   4   9        4.28        5.51     11.34 o 
   7   4   9       30.27       10.67     16.54 o 
   8   4   9      509.06      544.07     42.47 o 
   9   4   9       15.45      -24.89     24.89 o 
   1   5   9      312.16      358.19     11.32 o 
   2   5   9      107.49       81.14     11.07 o 
   3   5   9      664.97      706.78     16.20 o 
   4   5   9        7.98       21.56      5.99 o 
   5   5   9       49.44       60.23     12.81 o 
   6   5   9     2206.78     2236.83     62.85 o 
   7   5   9      168.82      134.26     25.31 o 
   8   5   9       31.85       75.19     39.79 o 
   9   5   9       97.96       79.79     33.34 o 
   0   6   9       38.49       27.49      6.73 o 
   1   6   9      323.44      318.67     11.26 o 
   2   6   9     1114.14      972.49     19.36 o 
   3   6   9      243.55      253.77     11.61 o 
   4   6   9       49.55       41.33      7.62 o 
   5   6   9      401.09      438.75     27.24 o 
   6   6   9      389.71      405.72     30.85 o 
   7   6   9       78.03       69.87     20.30 o 
   8   6   9       31.50       20.55     22.44 o 
   9   6   9       20.47       -7.48     25.52 o 
   1   7   9      198.90      233.65     13.05 o 
   2   7   9      301.14      259.53     11.70 o 
   3   7   9      229.68      205.63     11.28 o 
   4   7   9       15.16        9.21      8.01 o 
   5   7   9      195.20      202.97     18.52 o 
   6   7   9      241.33      250.46     26.29 o 
   7   7   9      271.06      326.21     32.13 o 
   8   7   9      100.50      149.43     43.98 o 
   9   7   9       70.67       26.42     25.61 o 
   0   8   9      709.07      670.45     30.30 o 
   1   8   9        9.79       21.76      4.94 o 
   2   8   9      399.96      401.91     14.72 o 
   3   8   9      565.45      526.75     20.03 o 
   4   8   9       13.44       12.83      8.11 o 
   5   8   9       72.75       67.76     13.34 o 
   6   8   9       49.53       49.43     18.18 o 
   7   8   9        1.93       -5.45     16.38 o 
   8   8   9        0.07       32.37     21.14 o 
   1   9   9      442.97      438.43     16.09 o 
   2   9   9      617.37      679.62     18.97 o 
   3   9   9      158.35      149.92     12.05 o 
   4   9   9        2.04       -5.47      8.31 o 
   5   9   9       25.39       20.69     11.50 o 
   6   9   9       10.54       34.73     16.75 o 
   7   9   9      222.06      201.59     28.20 o 
   8   9   9       59.42       24.99     26.94 o 
   0  10   9     6625.28     6638.96    131.15 o 
   1  10   9       24.27        2.16      6.12 o 
   2  10   9       70.81       82.93     10.62 o 
   3  10   9      185.87      171.27     14.63 o 
   4  10   9      138.42      172.48     16.67 o 
   5  10   9       28.05       36.41     14.24 o 
   6  10   9       31.11       47.71     18.54 o 
   7  10   9       42.77      110.75     36.16 o 
   8  10   9       97.46      165.37     49.50 o 
   1  11   9      829.47      779.59     24.30 o 
   2  11   9     1542.87     1373.52     33.83 o 
   3  11   9      223.86      233.29     17.53 o 
   4  11   9      197.93      183.33     17.64 o 
   5  11   9       23.98       11.11     19.04 o 
   6  11   9       23.03       26.16     18.16 o 
   7  11   9        4.35       29.96     20.26 o 
   0  12   9      228.66      177.62     26.76 o 
   1  12   9        1.03        5.16      7.70 o 
   2  12   9      316.90      291.45     21.18 o 
   3  12   9       38.46       33.42     10.70 o 
   4  12   9       56.46       44.94     15.71 o 
   5  12   9       49.72       57.19     32.29 o 
   6  12   9        0.01       21.02     17.11 o 
   1  13   9       25.54        6.52      9.26 o 
   2  13   9       39.65       32.32     11.20 o 
   3  13   9       22.38       22.30     10.63 o 
   4  13   9       33.76       48.66     15.12 o 
   5  13   9      140.89      190.35     23.90 o 
   0  14   9       33.13       36.17     15.67 o 
   1  14   9       33.60       56.68     13.50 o 
   2  14   9        0.94        9.02     10.03 o 
   3  14   9      104.54      118.65     17.86 o 
   4  14   9        1.50       10.64     14.71 o 
   1  15   9       17.41       32.93     12.87 o 
   2  15   9       72.98       77.67     14.40 o 
   3  15   9       48.95       72.93     16.16 o 
   0   0  10        7.34       42.20      8.45 o 
   1   0  10     1734.02     1664.34     41.84 o 
   2   0  10       32.29       36.86      6.68 o 
   3   0  10     3056.06     2902.40     58.40 o 
   4   0  10     3207.36     3077.11    119.50 o 
   5   0  10       30.92       23.47     17.64 o 
   6   0  10      176.47      193.20     33.19 o 
   7   0  10     1424.52     1346.95     66.30 o 
   8   0  10      501.17      439.73     48.35 o 
   9   0  10       29.42       11.35     52.55 o 
  10   0  10       29.01      -50.63     50.63 o 
   1   1  10     1572.42     1691.09     22.53 o 
   2   1  10     1886.15     1773.57     24.09 o 
   3   1  10      542.80      512.02     12.89 o 
   4   1  10      154.98      193.28     15.89 o 
   5   1  10      122.82      139.64     19.64 o 
   6   1  10       63.03       98.62     20.13 o 
   7   1  10       33.27       57.25     20.47 o 
   8   1  10       32.37       -6.53     28.87 o 
   9   1  10        2.41      -32.55     32.55 o 
  10   1  10       36.43       23.66     41.64 o 
   0   2  10     7734.93     7179.58    103.94 o 
   1   2  10     1316.01     1307.53     23.94 o 
   2   2  10     3278.26     3251.76     39.93 o 
   3   2  10      324.16      323.05     11.45 o 
   4   2  10     1930.43     1948.64     54.20 o 
   5   2  10       63.77       84.65     14.37 o 
   6   2  10      148.24      208.86     22.55 o 
   7   2  10        1.34       -9.69     17.01 o 
   8   2  10        2.44       -3.86     18.72 o 
   9   2  10       93.70       70.36     37.64 o 
  10   2  10       13.88      -34.30     36.31 o 
   1   3  10       37.92       31.33      3.72 o 
   2   3  10       78.93      187.48      8.86 o 
   3   3  10     1142.64     1143.87     20.28 o 
   4   3  10      178.72      228.11     12.28 o 
   5   3  10        5.65       20.59      6.92 o 
   6   3  10       20.37       23.29     13.05 o 
   7   3  10      161.21      161.13     19.04 o 
   8   3  10      163.30      134.63     34.63 o 
   9   3  10      171.57      145.86     34.26 o 
  10   3  10       31.78       29.86     39.44 o 
   0   4  10      408.05      426.19     13.53 o 
   1   4  10      945.84      924.08     16.80 o 
   2   4  10     3556.35     3678.27     62.27 o 
   3   4  10      124.72      118.94      7.62 o 
   4   4  10        0.05       -1.15      5.96 o 
   5   4  10      443.88      468.59     20.37 o 
   6   4  10      418.96      421.05     22.34 o 
   7   4  10      382.27      381.97     34.07 o 
   8   4  10      157.59      100.85     29.35 o 
   9   4  10       21.57       12.10     27.65 o 
   1   5  10     1658.17     1511.87     26.10 o 
   2   5  10      114.60      206.78     12.53 o 
   3   5  10       67.09       53.21      7.42 o 
   4   5  10       53.31       51.98      7.91 o 
   5   5  10       71.38       67.61     13.21 o 
   6   5  10      240.07      259.32     27.73 o 
   7   5  10      154.36      189.88     32.01 o 
   8   5  10       88.08       71.97     36.83 o 
   9   5  10      209.66      221.39     35.91 o 
   0   6  10       46.52       48.30      8.03 o 
   1   6  10       28.25       29.85      4.63 o 
   2   6  10      739.21      682.46     16.08 o 
   3   6  10      586.63      612.10     16.08 o 
   4   6  10      289.20      283.42     14.37 o 
   5   6  10        1.38       -7.88      9.84 o 
   6   6  10      371.65      423.95     32.22 o 
   7   6  10        0.01        3.90     18.73 o 
   8   6  10       13.45       48.59     23.50 o 
   9   6  10      228.10      192.43     34.86 o 
   1   7  10       16.53        7.16      3.79 o 
   2   7  10      149.91      150.54      9.93 o 
   3   7  10      487.35      523.56     16.43 o 
   4   7  10      725.63      759.12     22.67 o 
   5   7  10       27.39       46.32     11.88 o 
   6   7  10       76.97       81.54     19.41 o 
   7   7  10      109.85      132.81     26.72 o 
   8   7  10      102.05       68.20     27.57 o 
   9   7  10       36.26       62.83     29.74 o 
   0   8  10     2754.20     2973.11    139.50 o 
   1   8  10       25.72       15.79      5.38 o 
   2   8  10      632.32      601.99     16.83 o 
   3   8  10     1093.92     1135.22     27.66 o 
   4   8  10      543.11      597.41     23.54 o 
   5   8  10      209.40      198.85     20.11 o 
   6   8  10      204.76      243.69     26.49 o 
   7   8  10       36.36       31.31     20.07 o 
   8   8  10       38.90       32.07     25.88 o 
   1   9  10       15.54       29.09      7.11 o 
   2   9  10      119.98       76.21      8.49 o 
   3   9  10      676.86      610.59     22.89 o 
   4   9  10       46.50       59.53     11.36 o 
   5   9  10        3.42        9.51     13.27 o 
   6   9  10       38.73       35.55     16.74 o 
   7   9  10       57.56       63.50     20.29 o 
   8   9  10        9.92       29.03     22.06 o 
   0  10  10     4026.73     3979.07     88.31 o 
   1  10  10     1580.58     1400.08     28.59 o 
   2  10  10      230.18      231.59     15.53 o 
   3  10  10      469.43      480.52     21.08 o 
   4  10  10       59.47       51.09     11.85 o 
   5  10  10       65.34       71.31     16.49 o 
   6  10  10      112.24      121.53     23.05 o 
   7  10  10        6.80       33.83     19.52 o 
   1  11  10        2.61        7.41      7.43 o 
   2  11  10       29.37       70.81     10.60 o 
   3  11  10       87.14       79.16     12.02 o 
   4  11  10      220.71      215.54     22.76 o 
   5  11  10        3.42       10.58     13.29 o 
   6  11  10        5.74       35.94     17.57 o 
   7  11  10       31.16       53.97     20.98 o 
   0  12  10      372.73      308.24     26.99 o 
   1  12  10     1055.38      890.50     28.67 o 
   2  12  10      609.29      569.03     27.76 o 
   3  12  10      146.37      124.28     14.38 o 
   4  12  10       78.70       70.23     16.21 o 
   5  12  10        0.88       22.39     21.67 o 
   6  12  10      131.72      150.77     26.11 o 
   1  13  10       44.96       42.92     11.64 o 
   2  13  10       72.41       61.14     16.41 o 
   3  13  10        3.03        5.72     11.03 o 
   4  13  10        5.78       29.96     14.62 o 
   5  13  10      154.88      212.86     25.46 o 
   0  14  10      329.53      310.28     30.22 o 
   1  14  10       17.32        8.18     10.66 o 
   2  14  10      378.65      353.68     23.43 o 
   3  14  10        7.75       13.56     12.68 o 
   4  14  10       18.94       18.90     18.09 o 
   1  15  10       58.62       70.97     13.74 o 
   2  15  10      122.98      117.80     18.26 o 
   3  15  10        8.83       13.38     13.80 o 
   1   1  11     1065.76      997.83     16.17 o 
   2   1  11     4644.90     4645.61     54.23 o 
   3   1  11     3094.35     3142.96     40.88 o 
   4   1  11       37.46       49.97     11.41 o 
   5   1  11      106.69      105.83     18.41 o 
   6   1  11      291.63      303.14     25.61 o 
   7   1  11        9.56       22.15     20.14 o 
   8   1  11        8.98       -6.49     30.84 o 
   9   1  11      136.92       89.23     40.62 o 
  10   1  11       49.32       14.72     40.01 o 
   0   2  11     5438.36     5078.14     87.85 o 
   1   2  11      147.25      144.09      6.67 o 
   2   2  11        1.01        9.20      3.23 o 
   3   2  11        3.00        7.13      3.82 o 
   4   2  11     1086.77     1076.98     26.51 o 
   5   2  11       48.67       86.28     19.20 o 
   6   2  11      132.67      150.88     17.67 o 
   7   2  11      171.46      182.59     21.91 o 
   8   2  11      115.75       93.38     22.97 o 
   9   2  11       85.88       89.74     50.26 o 
  10   2  11        0.30      -34.46     34.46 o 
   1   3  11      529.58      540.25     14.73 o 
   2   3  11     4439.84     4588.92     54.28 o 
   3   3  11       26.70       12.81      4.25 o 
   4   3  11      438.45      400.35     17.81 o 
   5   3  11     1315.57     1384.19     36.57 o 
   6   3  11      516.70      566.54     25.94 o 
   7   3  11       29.43       22.93     16.63 o 
   8   3  11        0.37      -14.53     25.23 o 
   9   3  11      101.07       73.62     40.39 o 
  10   3  11      169.85       68.36     39.52 o 
   0   4  11        2.26        9.61      4.57 o 
   1   4  11      135.58      152.48      6.75 o 
   2   4  11     1105.02     1098.34     33.96 o 
   3   4  11     1385.59     1452.12     24.41 o 
   4   4  11       48.83       71.97      8.41 o 
   5   4  11        8.47        4.53      9.31 o 
   6   4  11      137.17      138.82     15.17 o 
   7   4  11       32.25       29.96     21.36 o 
   8   4  11        8.14       21.75     23.94 o 
   9   4  11       11.37      -17.44     27.07 o 
   1   5  11       14.06       24.48      3.82 o 
   2   5  11      389.23      384.77     22.55 o 
   3   5  11        9.10        2.63      3.60 o 
   4   5  11      224.88      224.46     11.67 o 
   5   5  11      451.72      460.87     20.45 o 
   6   5  11     1152.06     1090.81     45.68 o 
   7   5  11       20.49       34.40     19.89 o 
   8   5  11      119.61      110.75     31.01 o 
   9   5  11      132.76      149.39     38.22 o 
   0   6  11      317.82      317.08     24.09 o 
   1   6  11       87.34       97.28      7.00 o 
   2   6  11       26.70       26.63      8.23 o 
   3   6  11     1433.93     1369.78     38.53 o 
   4   6  11      136.39      144.06     10.15 o 
   5   6  11       17.51       15.47     10.39 o 
   6   6  11       21.34       32.09     16.97 o 
   7   6  11      234.47      220.48     28.26 o 
   8   6  11      814.93      805.34     50.65 o 
   9   6  11        0.05        9.19     25.83 o 
   1   7  11     1349.01     1295.79     25.63 o 
   2   7  11      448.45      460.46     16.59 o 
   3   7  11      187.20      178.50     10.72 o 
   4   7  11     2084.55     2078.34     39.97 o 
   5   7  11       67.25       71.75     13.37 o 
   6   7  11       66.00       94.79     20.20 o 
   7   7  11        4.57       42.20     19.89 o 
   8   7  11       82.17       73.30     24.57 o 
   9   7  11       10.14       11.41     26.34 o 
   0   8  11      880.45      797.46     42.61 o 
   1   8  11       12.41        7.25      4.11 o 
   2   8  11       93.91       88.57      8.19 o 
   3   8  11      419.29      413.58     16.12 o 
   4   8  11       87.11       93.08     10.81 o 
   5   8  11      139.00      116.46     31.91 o 
   6   8  11       27.88       38.59     17.60 o 
   7   8  11       91.11       77.77     21.97 o 
   8   8  11       22.29        7.33     30.01 o 
   1   9  11     2129.98     1881.79     33.36 o 
   2   9  11      553.71      510.46     17.91 o 
   3   9  11      539.92      509.73     21.27 o 
   4   9  11      292.21      296.39     19.72 o 
   5   9  11      275.01      281.92     24.52 o 
   6   9  11        9.40       29.15     20.07 o 
   7   9  11       59.95       61.60     21.44 o 
   8   9  11        0.64        3.19     21.24 o 
   0  10  11     6281.70     5706.09    128.02 o 
   1  10  11        0.12       -0.01      5.96 o 
   2  10  11      673.95      722.38     23.16 o 
   3  10  11       84.80      116.22     15.52 o 
   4  10  11      537.95      466.25     29.72 o 
   5  10  11      129.54      150.07     24.61 o 
   6  10  11      118.50      179.96     30.25 o 
   7  10  11        0.17       52.18     35.05 o 
   1  11  11      678.99      593.36     23.90 o 
   2  11  11     3012.99     2616.47     50.09 o 
   3  11  11      105.10      148.52     15.85 o 
   4  11  11       10.17        4.20     11.82 o 
   5  11  11      141.58      146.96     20.18 o 
   6  11  11       50.78       71.18     21.81 o 
   7  11  11       30.43       64.81     28.47 o 
   0  12  11       11.02       23.34     13.32 o 
   1  12  11       38.20       51.94     10.23 o 
   2  12  11      497.00      531.85     24.15 o 
   3  12  11        0.13        0.84      9.76 o 
   4  12  11        0.84       17.47     12.53 o 
   5  12  11       43.18       53.13     17.01 o 
   6  12  11      124.29      142.91     25.90 o 
   1  13  11       25.88       11.86      9.13 o 
   2  13  11       17.54       29.46     12.32 o 
   3  13  11       23.07       28.39     15.39 o 
   4  13  11      169.04      163.64     21.95 o 
   5  13  11        1.81        8.12     14.09 o 
   0  14  11      158.18      148.88     22.43 o 
   1  14  11       36.26       26.08     11.93 o 
   2  14  11        6.85       25.11     11.97 o 
   3  14  11      116.30      111.71     19.94 o 
   4  14  11       35.71       76.54     18.75 o 
   1  15  11       38.32       43.40     12.45 o 
   2  15  11       46.33       46.16     13.99 o 
   3  15  11       32.99       32.36     21.52 o 
   0   0  12     9072.81     8512.00    172.11 o 
   1   0  12     6125.35     5845.71    123.47 o 
   2   0  12     1000.43      861.01     41.42 o 
   3   0  12       14.22       23.20      7.62 o 
   4   0  12      257.23      196.77     20.10 o 
   6   0  12      103.97       96.71     29.56 o 
   7   0  12      314.89      339.47     41.10 o 
   8   0  12      442.95      379.58     72.73 o 
   9   0  12        5.72      -39.12     39.12 o 
  10   0  12       26.56      -48.42     48.42 o 
   1   1  12      330.90      398.18     13.31 o 
   2   1  12     1002.92      952.17     16.13 o 
   3   1  12      316.97      347.40     13.42 o 
   4   1  12      852.91      846.67     25.07 o 
   5   1  12        1.54       -4.00     11.08 o 
   6   1  12      406.38      383.53     27.46 o 
   7   1  12       39.67       70.98     21.09 o 
   8   1  12       28.98       -1.23     43.63 o 
   9   1  12        3.94       -7.79     31.01 o 
  10   1  12        1.36      -35.93     35.93 o 
   0   2  12     4683.25     4257.54     75.20 o 
   1   2  12     2315.22     2298.68     35.07 o 
   2   2  12      425.11      500.83      9.81 o 
   3   2  12      830.17      849.85     17.59 o 
   4   2  12       57.00       61.40     14.55 o 
   5   2  12      150.47      211.85     17.57 o 
   6   2  12       61.91       50.05     14.55 o 
   7   2  12       49.84       37.90     18.83 o 
   8   2  12      143.86      203.33     25.83 o 
   9   2  12        0.10      -11.67     34.38 o 
  10   2  12       35.61      -30.51     37.93 o 
   1   3  12     5498.62     5272.02     70.97 o 
   2   3  12     7584.46     8184.22     91.80 o 
   3   3  12     1275.41     1367.45     24.05 o 
   4   3  12        0.87       -0.55      5.55 o 
   5   3  12       20.31       32.65     12.85 o 
   6   3  12      305.97      351.56     21.39 o 
   7   3  12      714.85      713.44     34.52 o 
   8   3  12       62.29       89.22     48.64 o 
   9   3  12      102.44       45.90     38.37 o 
  10   3  12       37.75      -34.15     34.15 o 
   0   4  12    10664.14    10969.08    162.13 o 
   1   4  12      294.70      291.95      8.88 o 
   2   4  12      600.31      569.67     12.40 o 
   3   4  12      247.94      297.44     11.95 o 
   4   4  12      298.75      310.38     17.75 o 
   5   4  12       17.19       19.53     11.65 o 
   6   4  12      530.01      554.11     29.25 o 
   7   4  12      107.07      167.41     27.06 o 
   8   4  12      258.09      218.19     31.81 o 
   9   4  12       38.76      -31.18     31.18 o 
   1   5  12      887.32      958.72     16.22 o 
   2   5  12        4.13       25.93      4.85 o 
   3   5  12      100.11       55.47      7.83 o 
   4   5  12      113.07      131.97     13.49 o 
   5   5  12      158.51      157.59     14.11 o 
   6   5  12       42.55       46.75     17.63 o 
   7   5  12      179.64      196.24     27.33 o 
   8   5  12        3.88       14.55     23.18 o 
   9   5  12        3.88       -3.64     39.35 o 
   0   6  12      751.63      981.65     25.03 o 
   1   6  12       56.16       64.02      5.51 o 
   2   6  12       25.25       11.19      6.26 o 
   3   6  12       88.35      104.33      9.58 o 
   4   6  12        5.04        3.01      5.69 o 
   5   6  12       93.15      102.94     13.91 o 
   6   6  12      326.29      369.67     31.11 o 
   7   6  12       78.46       72.95     22.06 o 
   8   6  12       44.42       14.21     22.80 o 
   9   6  12       39.23       10.69     26.40 o 
   1   7  12      607.70      596.02     16.41 o 
   2   7  12      327.92      372.23     14.59 o 
   3   7  12      453.73      438.13     15.33 o 
   4   7  12      492.52      518.75     18.39 o 
   5   7  12      301.93      275.70     26.01 o 
   6   7  12       99.77      102.26     20.98 o 
   7   7  12      100.66      108.97     23.31 o 
   8   7  12        6.35       -9.90     20.58 o 
   9   7  12      129.95      114.74     30.41 o 
   0   8  12      702.98      738.73     26.38 o 
   1   8  12     4083.74     3952.18     58.75 o 
   2   8  12      556.73      539.10     15.91 o 
   3   8  12      185.48      156.22     10.96 o 
   4   8  12        0.52        5.90      6.96 o 
   5   8  12      670.74      735.04     36.76 o 
   6   8  12      207.11      222.59     26.85 o 
   7   8  12        1.90       -8.69     25.73 o 
   8   8  12      196.77      152.85     29.15 o 
   1   9  12       21.36       32.72      6.87 o 
   2   9  12     2109.57     2059.72     35.83 o 
   3   9  12        0.04        8.68      7.26 o 
   4   9  12       14.38       14.04      9.64 o 
   5   9  12      437.10      491.10     31.03 o 
   6   9  12        0.05       11.51     15.55 o 
   7   9  12       31.14       72.37     22.11 o 
   8   9  12        4.23       -7.19     21.03 o 
   0  10  12      107.47       97.18     12.71 o 
   1  10  12      170.65      169.59     11.87 o 
   2  10  12      771.03      794.93     28.77 o 
   3  10  12      772.94      679.94     24.57 o 
   4  10  12       45.30       27.60     12.26 o 
   5  10  12       16.54       22.02     12.96 o 
   6  10  12       78.17       68.15     20.04 o 
   7  10  12      137.25      174.71     27.63 o 
   1  11  12       14.81       29.44      8.66 o 
   2  11  12     1580.76     1494.51     35.67 o 
   3  11  12      129.41      156.04     19.58 o 
   4  11  12      222.70      268.79     24.55 o 
   5  11  12       40.39       39.91     15.65 o 
   6  11  12      179.03      240.47     29.56 o 
   7  11  12       41.58       45.42     27.62 o 
   0  12  12       10.86       -4.14      9.02 o 
   1  12  12      117.93      107.18     12.79 o 
   2  12  12      983.76      882.50     27.92 o 
   3  12  12      123.04      136.78     18.22 o 
   4  12  12      328.18      258.55     25.24 o 
   5  12  12       41.95       38.15     15.75 o 
   6  12  12      199.09      207.52     28.77 o 
   1  13  12        0.64       -0.95      8.69 o 
   2  13  12        2.83        0.73      9.80 o 
   3  13  12       34.10       54.69     15.88 o 
   4  13  12      413.91      356.19     34.54 o 
   5  13  12       59.06       71.92     18.26 o 
   0  14  12      963.70      864.97     42.19 o 
   1  14  12       14.36        6.10     10.14 o 
   2  14  12        1.60       28.64     12.16 o 
   3  14  12       10.09       38.77     15.24 o 
   4  14  12      291.14      306.89     37.58 o 
   1  15  12       48.81       70.26     21.05 o 
   2  15  12       28.22       32.87     13.36 o 
   1   1  13      866.49      988.48     17.18 o 
   2   1  13     2474.97     2316.76     30.81 o 
   3   1  13     1406.10     1213.94     20.64 o 
   4   1  13       16.54       11.79      8.31 o 
   5   1  13       65.94        1.08     15.97 o 
   6   1  13      183.31      197.29     22.71 o 
   7   1  13      955.58     1009.45     49.06 o 
   8   1  13      186.85      231.27     42.70 o 
   9   1  13      355.27      324.07     38.01 o 
  10   1  13      217.53      134.60     44.53 o 
   0   2  13     3057.68     3383.19     61.75 o 
   1   2  13     1689.15     1680.44     25.31 o 
   2   2  13     1824.92     1937.50     30.54 o 
   3   2  13      188.51      188.04     13.86 o 
   4   2  13      377.08      476.32     25.53 o 
   5   2  13      694.45      767.34     26.17 o 
   6   2  13      111.05      147.50     27.24 o 
   7   2  13       15.43      -13.88     15.16 o 
   8   2  13      405.65      352.96     30.19 o 
   9   2  13        5.31       -8.35     34.91 o 
  10   2  13        3.91      -43.23     43.23 o 
   1   3  13     2296.48     2366.99     30.28 o 
   2   3  13      194.75      291.49      8.72 o 
   3   3  13      358.23      360.21      9.75 o 
   4   3  13     1142.94     1024.92     55.87 o 
   5   3  13      274.02      300.11     15.93 o 
   6   3  13       98.83      112.69     17.32 o 
   7   3  13      130.59      167.61     21.89 o 
   8   3  13       63.12       45.78     32.78 o 
   9   3  13        0.38      -13.35     31.49 o 
   0   4  13    14611.06    16137.27    234.02 o 
   1   4  13     1055.81     1202.92     19.23 o 
   2   4  13      123.43      143.70      7.77 o 
   3   4  13      178.91      188.98      7.68 o 
   4   4  13      425.18      485.17     20.99 o 
   5   4  13      132.16      175.54     13.09 o 
   6   4  13       40.17       48.81     14.80 o 
   7   4  13      249.07      276.43     30.37 o 
   8   4  13       16.78       14.13     21.96 o 
   9   4  13      197.74      169.27     41.09 o 
   1   5  13      283.23      370.90     13.04 o 
   2   5  13      224.23      276.89      8.65 o 
   4   5  13     1365.23     1398.52     26.57 o 
   5   5  13        7.31        8.02      8.81 o 
   6   5  13       26.76       46.46     18.00 o 
   7   5  13        0.31       -6.93     25.69 o 
   8   5  13       13.35       27.55     23.60 o 
   9   5  13        0.01       15.20     32.67 o 
   0   6  13        1.51       -3.44      4.58 o 
   1   6  13      158.08      182.07      9.59 o 
   2   6  13       13.29       11.80      5.26 o 
   3   6  13       33.16       15.81      6.04 o 
   4   6  13      477.37      471.82     16.24 o 
   5   6  13       83.93       51.37     12.11 o 
   6   6  13      144.95      163.16     22.68 o 
   7   6  13        0.24       29.66     19.71 o 
   8   6  13      210.92      249.61     32.45 o 
   9   6  13      136.91      131.88     34.07 o 
   1   7  13      106.24       98.94      9.64 o 
   2   7  13      411.09      422.21     18.50 o 
   3   7  13       14.46       23.03      8.13 o 
   4   7  13      137.41      151.05     11.32 o 
   5   7  13      157.10      143.48     32.82 o 
   6   7  13       55.98       79.31     19.05 o 
   7   7  13       84.49       93.88     22.84 o 
   8   7  13        0.00       31.23     22.39 o 
   9   7  13        4.53       24.52     27.31 o 
   0   8  13      391.31      372.06     19.50 o 
   1   8  13     1035.49      973.38     22.88 o 
   2   8  13      261.64      278.26     19.01 o 
   3   8  13       36.82       36.15      7.02 o 
   4   8  13       25.78       25.79      9.55 o 
   5   8  13       22.95       37.76     15.51 o 
   6   8  13       86.64       70.70     19.46 o 
   7   8  13      228.32      209.38     43.03 o 
   8   8  13        2.87       14.33     21.45 o 
   1   9  13      224.98      213.34     12.95 o 
   2   9  13      275.32      355.78     15.95 o 
   3   9  13       64.29       82.67     10.42 o 
   4   9  13       33.29       10.06     10.08 o 
   5   9  13       62.36       43.64     14.34 o 
   6   9  13       81.87       55.55     32.60 o 
   7   9  13        2.33       58.47     32.46 o 
   8   9  13        7.72       46.36     22.59 o 
   0  10  13       24.21       28.77      9.91 o 
   1  10  13      779.16      786.67     21.09 o 
   2  10  13      112.58      119.53     12.17 o 
   3  10  13       68.64       96.96     12.89 o 
   4  10  13      200.14      204.46     20.43 o 
   5  10  13       28.73       47.31     15.57 o 
   6  10  13      160.78      225.54     28.11 o 
   7  10  13      202.07      216.40     36.74 o 
   1  11  13        1.22        5.59      7.32 o 
   2  11  13      738.61      778.38     25.34 o 
   3  11  13      245.24      253.41     20.36 o 
   4  11  13     2041.07     1927.89     58.07 o 
   5  11  13      300.37      297.86     26.79 o 
   6  11  13       13.48       47.19     20.22 o 
   7  11  13       24.73       42.58     36.60 o 
   0  12  13      568.56      547.23     29.30 o 
   1  12  13        1.97       11.38      8.29 o 
   2  12  13        1.34       20.86      9.65 o 
   3  12  13       35.73       57.18     13.89 o 
   4  12  13      590.56      549.31     34.87 o 
   5  12  13       87.54      107.36     39.17 o 
   6  12  13       41.77       59.36     27.29 o 
   1  13  13      186.01      203.60     16.95 o 
   2  13  13       10.60       34.94     13.31 o 
   3  13  13       53.79       33.50     13.36 o 
   4  13  13      380.14      333.71     28.64 o 
   5  13  13       17.41       36.68     21.61 o 
   0  14  13      161.01      144.66     22.55 o 
   1  14  13      161.13      171.94     16.96 o 
   2  14  13        0.31       -8.31     12.60 o 
   3  14  13      350.25      356.82     30.11 o 
   4  14  13        4.53       36.27     16.22 o 
   1  15  13        3.72        9.78     13.52 o 
   2  15  13       19.21       14.61     15.34 o 
   0   0  14     1956.87     1787.85     43.94 o 
   1   0  14       26.85       22.27      6.35 o 
   2   0  14      178.54      195.14      9.91 o 
   3   0  14     1950.46     1913.11     37.46 o 
   4   0  14     1728.91     1622.95     52.82 o 
   5   0  14       87.88       79.01     31.14 o 
   6   0  14      299.37      256.24     50.28 o 
   7   0  14       18.28      -35.54     35.54 o 
   8   0  14        4.54       15.15     46.52 o 
   9   0  14      221.96      102.69     58.90 o 
  10   0  14        2.35      -30.50     50.14 o 
   1   1  14     2339.91     2224.75     31.41 o 
   2   1  14      276.03      279.20      8.59 o 
   3   1  14     3045.05     3074.93     40.41 o 
   4   1  14      139.50      154.84      9.84 o 
   5   1  14      153.08      133.50     14.56 o 
   6   1  14        3.76       23.19     17.60 o 
   7   1  14       39.78       54.46     24.78 o 
   8   1  14       12.07      -22.39     22.39 o 
   9   1  14        0.98      -30.51     30.51 o 
  10   1  14       20.56      -35.66     35.66 o 
   0   2  14      795.14      745.94     25.59 o 
   1   2  14     1348.92     1145.47     18.20 o 
   2   2  14     2479.56     2650.85     40.83 o 
   3   2  14       39.53       37.32      5.53 o 
   4   2  14      205.45      194.98     10.67 o 
   5   2  14     1098.89     1075.70     28.71 o 
   6   2  14      282.80      331.97     25.17 o 
   7   2  14       55.57       37.59     17.85 o 
   8   2  14       26.58        0.50     22.54 o 
   9   2  14       40.77        6.66     34.54 o 
  10   2  14        2.03      -30.59     36.61 o 
   1   3  14       93.92       83.89      4.69 o 
   2   3  14       16.08       11.14      3.11 o 
   3   3  14        0.12       -1.27      3.19 o 
   4   3  14     1144.88     1155.79     26.29 o 
   5   3  14      746.75      805.43     27.27 o 
   6   3  14        6.01        0.99     14.65 o 
   7   3  14        3.07        5.90     16.44 o 
   8   3  14        3.05       16.10     23.03 o 
   9   3  14        0.99        5.78     59.66 o 
   0   4  14     3652.84     3887.21     56.44 o 
   1   4  14     4785.21     4840.03     57.74 o 
   2   4  14     1427.31     1379.28     22.88 o 
   3   4  14       16.74       18.51      4.31 o 
   4   4  14        2.33        2.51      4.74 o 
   5   4  14       72.93       82.75     13.18 o 
   6   4  14        0.01       12.65     13.34 o 
   7   4  14      238.08      272.90     30.67 o 
   8   4  14        9.23       -0.80     28.90 o 
   9   4  14       15.69       49.24     51.33 o 
   1   5  14        0.03        2.33      3.47 o 
   2   5  14      506.23      574.23     17.46 o 
   3   5  14        0.26        1.40      3.48 o 
   4   5  14        9.72        7.54      5.74 o 
   5   5  14      472.67      502.91     22.36 o 
   6   5  14      980.66     1041.06     35.97 o 
   7   5  14      127.58      113.55     27.02 o 
   8   5  14        7.25       22.02     22.28 o 
   9   5  14       28.53       15.16     31.38 o 
   0   6  14     1659.82     1400.27     31.71 o 
   1   6  14      917.35      985.86     17.81 o 
   2   6  14      738.64      755.19     19.88 o 
   3   6  14        1.60       -2.68      3.86 o 
   4   6  14        0.04        1.32      5.68 o 
   5   6  14       38.54       16.32      9.27 o 
   6   6  14        1.44        1.85     14.69 o 
   7   6  14       12.28       19.23     18.64 o 
   8   6  14       18.22       22.03     26.43 o 
   9   6  14       79.51      138.96     38.71 o 
   1   7  14      113.35       96.50      7.13 o 
   2   7  14       13.73        9.03      5.16 o 
   3   7  14       20.28       16.95      6.12 o 
   4   7  14        0.66        9.08      7.10 o 
   5   7  14        4.28       13.96     15.76 o 
   6   7  14      321.33      362.97     31.49 o 
   7   7  14       42.04       56.70     20.13 o 
   8   7  14       19.95       42.02     23.93 o 
   9   7  14       13.37       20.24     36.45 o 
   0   8  14        1.66       -4.19      5.76 o 
   1   8  14     1070.67      958.52     21.23 o 
   2   8  14      414.13      378.96     15.67 o 
   3   8  14        4.58        0.02      5.62 o 
   4   8  14        8.97        9.98      8.55 o 
   5   8  14      235.90      228.57     21.76 o 
   6   8  14      109.26       66.36     19.51 o 
   7   8  14       14.79       32.52     19.07 o 
   8   8  14        0.01       37.95     28.30 o 
   1   9  14      771.00      781.85     20.22 o 
   2   9  14     1876.36     1768.13     32.82 o 
   3   9  14     1757.63     1698.05     36.52 o 
   4   9  14       80.21       79.33     14.65 o 
   5   9  14        3.46        9.42     12.14 o 
   6   9  14      202.42      227.07     33.84 o 
   7   9  14      300.14      366.67     48.30 o 
   8   9  14       58.06      106.69     43.92 o 
   0  10  14      578.48      601.99     24.60 o 
   1  10  14       22.16       13.25      6.52 o 
   2  10  14        2.04       11.93      7.44 o 
   3  10  14        8.91        3.37      9.05 o 
   4  10  14      181.48      185.63     17.89 o 
   5  10  14        1.00        7.33     12.43 o 
   6  10  14      121.81       68.22     20.50 o 
   7  10  14       69.30       68.47     26.34 o 
   1  11  14       47.96       59.38      8.74 o 
   2  11  14       88.20       73.67     11.06 o 
   3  11  14      216.49      208.62     18.56 o 
   4  11  14      315.48      355.49     34.94 o 
   5  11  14       94.32      156.20     20.67 o 
   6  11  14       28.88       81.63     21.66 o 
   7  11  14      140.94      151.66     39.12 o 
   0  12  14      292.05      314.79     22.64 o 
   1  12  14      126.09      110.49     12.79 o 
   2  12  14       34.62       34.22     11.41 o 
   3  12  14       15.31       33.73     12.17 o 
   4  12  14      475.48      430.60     31.10 o 
   5  12  14        0.07       14.36     16.96 o 
   6  12  14      371.58      351.34     36.12 o 
   1  13  14        1.80        1.75      8.15 o 
   2  13  14       28.84       28.08     14.74 o 
   3  13  14      155.78      137.23     19.89 o 
   4  13  14      361.45      334.69     35.92 o 
   5  13  14      153.96      147.55     22.42 o 
   0  14  14      119.30       99.55     20.65 o 
   1  14  14       46.88       53.10     14.55 o 
   2  14  14        2.23        2.69     13.01 o 
   3  14  14       21.60       37.63     16.01 o 
   4  14  14      127.05      121.49     24.67 o 
   1  15  14       13.36       29.23     14.66 o 
   2  15  14      299.41      272.04     24.39 o 
   1   1  15       77.50       55.28      5.00 o 
   2   1  15     2654.44     2866.34     34.72 o 
   3   1  15     1902.49     1881.53     28.09 o 
   4   1  15      797.42      832.60     19.02 o 
   5   1  15       95.10       95.66     14.74 o 
   6   1  15     1082.75     1119.55     39.21 o 
   7   1  15        0.66      -12.76     19.50 o 
   8   1  15       53.91       16.48     23.48 o 
   9   1  15      337.49      263.98     36.90 o 
  10   1  15        5.05      -35.62     35.62 o 
   0   2  15     7258.13     7180.40    123.08 o 
   1   2  15       53.90       70.79      5.29 o 
   2   2  15      197.21      238.52      9.60 o 
   3   2  15     1695.59     1637.92     25.12 o 
   4   2  15      783.27      870.61     20.19 o 
   5   2  15       83.27       82.04     10.87 o 
   6   2  15       87.73       89.16     17.77 o 
   7   2  15      435.63      523.05     32.40 o 
   8   2  15       40.60       36.82     33.45 o 
   9   2  15        1.40      -30.42     30.42 o 
   1   3  15      330.63      337.66     11.27 o 
   2   3  15      969.93     1088.41     17.86 o 
   3   3  15      553.95      536.06     14.19 o 
   4   3  15        0.65       -2.30      5.64 o 
   5   3  15       54.27       86.42     12.45 o 
   6   3  15       12.29       31.73     14.64 o 
   7   3  15        2.07       -6.30     15.31 o 
   8   3  15       32.99       26.39     31.16 o 
   9   3  15      175.30      227.26     46.22 o 
   0   4  15     3943.51     4287.30     68.89 o 
   1   4  15     1215.10     1301.66     18.99 o 
   2   4  15      268.11      242.49      8.88 o 
   3   4  15     1625.12     1661.21     24.19 o 
   4   4  15     1805.87     1722.96     77.44 o 
   5   4  15      116.98      145.25     14.34 o 
   6   4  15       43.14       60.76     16.91 o 
   7   4  15      187.26      236.30     29.39 o 
   8   4  15       41.13        6.21     30.12 o 
   9   4  15        1.38      -13.80     30.44 o 
   1   5  15      942.01      994.41     17.96 o 
   2   5  15     3310.98     3395.99     44.16 o 
   3   5  15      223.47      201.30     14.31 o 
   4   5  15      601.83      670.24     21.79 o 
   5   5  15      100.86      116.69     13.29 o 
   6   5  15      180.53      250.98     31.44 o 
   7   5  15        3.03       30.32     19.22 o 
   8   5  15       80.14       51.88     24.55 o 
   9   5  15       50.37        5.90     32.80 o 
   0   6  15     1329.21     1243.09     34.20 o 
   1   6  15      800.49      849.32     16.34 o 
   2   6  15     1290.71     1366.39     33.20 o 
   3   6  15       34.75       14.51      6.40 o 
   4   6  15       71.16       88.59     10.02 o 
   5   6  15        7.80       -7.87      7.97 o 
   6   6  15      246.71      233.29     26.34 o 
   7   6  15      100.68      109.03     23.90 o 
   8   6  15      228.63      238.52     33.35 o 
   9   6  15       13.58      -14.95     29.36 o 
   1   7  15       15.69       22.03      4.90 o 
   2   7  15        2.49       -0.99      4.40 o 
   3   7  15      683.34      625.07     17.52 o 
   4   7  15      244.43      236.42     14.71 o 
   5   7  15        6.77       12.28     10.90 o 
   6   7  15       38.67       42.29     18.50 o 
   7   7  15        5.48        0.01     19.38 o 
   8   7  15        4.55       11.89     22.23 o 
   0   8  15     2541.46     2459.65     51.21 o 
   1   8  15       14.04       17.83      5.56 o 
   2   8  15       34.07       24.63      6.70 o 
   3   8  15       13.02       18.90      6.54 o 
   4   8  15      122.62      136.61     18.22 o 
   5   8  15      444.12      508.10     26.81 o 
   6   8  15       58.00       95.00     36.95 o 
   7   8  15      244.81      221.27     45.27 o 
   8   8  15        3.22       47.36     24.40 o 
   1   9  15       98.13      106.15      9.39 o 
   2   9  15       12.86       23.43      7.03 o 
   3   9  15      209.85      216.34     17.22 o 
   4   9  15      153.71      140.42     15.32 o 
   5   9  15        5.25       -0.32     12.02 o 
   6   9  15        0.57       15.51     16.40 o 
   7   9  15       33.62       59.80     21.00 o 
   8   9  15        5.41        4.05     32.63 o 
   0  10  15     2564.73     2269.58     52.09 o 
   1  10  15       87.73       88.36     10.51 o 
   2  10  15      510.96      512.62     22.03 o 
   3  10  15       17.58       22.26      9.89 o 
   4  10  15      101.47       88.45     14.65 o 
   5  10  15      781.74      782.44     47.15 o 
   6  10  15      152.47      157.17     26.35 o 
   7  10  15      239.12      217.13     30.81 o 
   1  11  15      193.16      195.01     15.57 o 
   2  11  15        2.73       12.41      9.23 o 
   3  11  15       75.17       91.53     13.98 o 
   4  11  15     1678.03     1674.93     58.83 o 
   5  11  15       21.90       48.61     15.69 o 
   6  11  15       93.20       69.70     20.97 o 
   7  11  15      253.82      300.53     36.35 o 
   0  12  15      105.35       74.92     13.61 o 
   1  12  15        5.94       19.59      8.06 o 
   2  12  15      589.71      651.57     30.96 o 
   3  12  15       15.26        9.82     11.18 o 
   4  12  15      492.85      499.05     33.28 o 
   5  12  15       36.67       33.94     16.22 o 
   6  12  15      394.47      408.93     37.86 o 
   1  13  15       38.97       49.50     10.20 o 
   2  13  15      107.70      106.52     15.64 o 
   3  13  15       21.01       21.00     16.42 o 
   4  13  15       12.76       47.19     16.31 o 
   5  13  15        0.56       16.66     14.84 o 
   0  14  15       23.27       19.80     15.14 o 
   1  14  15        2.15        2.66     12.04 o 
   2  14  15       46.44       35.58     18.82 o 
   3  14  15       40.33       51.25     16.56 o 
   4  14  15        0.31       25.78     21.36 o 
   1  15  15      145.51      205.89     23.74 o 
   2  15  15       21.98       35.02     14.16 o 
   0   0  16       13.07       68.52      8.78 o 
   1   0  16     3397.96     3292.35     54.35 o 
   2   0  16       22.67       18.02      5.38 o 
   3   0  16      290.58      299.62     14.67 o 
   4   0  16      796.44      895.96     26.27 o 
   5   0  16      723.95      705.59     30.95 o 
   6   0  16      482.14      487.31     65.88 o 
   7   0  16      211.73      173.86     50.98 o 
   8   0  16      432.92      453.79     72.76 o 
   9   0  16        0.68      -27.34     27.34 o 
  10   0  16       11.80      -48.39     48.39 o 
   1   1  16     1951.08     1830.03     27.56 o 
   2   1  16     2249.58     2400.27     30.43 o 
   3   1  16     4280.36     4262.48     53.10 o 
   4   1  16       12.59        1.94      5.41 o 
   5   1  16      440.17      450.24     16.93 o 
   6   1  16        0.43       -6.30     14.81 o 
   7   1  16       53.68       78.09     24.06 o 
   8   1  16        3.54       25.70     22.86 o 
   9   1  16       25.54        5.62     26.00 o 
   0   2  16     4585.65     4857.89     86.56 o 
   1   2  16      123.69      124.34      6.75 o 
   2   2  16      605.86      589.45     14.22 o 
   3   2  16      160.32      169.03      7.91 o 
   4   2  16      610.80      696.15     16.84 o 
   5   2  16        0.01       -6.51      9.39 o 
   6   2  16       23.45       42.03     27.98 o 
   7   2  16       46.51       50.86     22.39 o 
   8   2  16       15.31       20.49     22.00 o 
   9   2  16        7.17      -21.62     30.93 o 
   1   3  16     2039.67     2085.23     28.37 o 
   2   3  16     9484.25     9720.46    117.85 o 
   3   3  16     1238.63     1308.80     20.37 o 
   4   3  16      447.52      459.03     13.72 o 
   5   3  16     1061.96     1017.35     28.97 o 
   6   3  16      212.21      221.85     21.08 o 
   7   3  16       11.11      -15.76     26.38 o 
   8   3  16       34.77        3.52     29.73 o 
   9   3  16       34.83       38.78     52.82 o 
   0   4  16      336.91      331.69     13.78 o 
   1   4  16      394.77      370.28      9.19 o 
   2   4  16     1373.36     1345.86     22.89 o 
   3   4  16      747.66      769.94     15.38 o 
   4   4  16      731.35      751.76     25.30 o 
   5   4  16      523.99      501.48     22.57 o 
   6   4  16      243.80      287.02     23.02 o 
   7   4  16       47.17       51.77     23.90 o 
   8   4  16      112.38      130.30     49.10 o 
   9   4  16       53.17      -29.97     29.97 o 
   1   5  16     2363.08     2468.40     31.95 o 
   2   5  16      805.11      933.32     18.60 o 
   3   5  16      909.29      916.67     23.96 o 
   4   5  16     1105.89     1082.19     27.96 o 
   5   5  16      182.72      181.01     15.32 o 
   6   5  16      318.18      340.26     24.06 o 
   7   5  16       42.21       57.71     27.58 o 
   8   5  16       80.52       41.09     40.43 o 
   9   5  16        0.02      -29.85     29.85 o 
   0   6  16      168.03      213.08     13.23 o 
   1   6  16        0.35        4.88      3.64 o 
   2   6  16      404.15      461.08     17.82 o 
   3   6  16      372.57      344.48     15.52 o 
   4   6  16     1099.97     1062.81     26.21 o 
   5   6  16       14.99        7.18     12.10 o 
   6   6  16      114.60      134.67     28.92 o 
   7   6  16      118.73      112.45     33.69 o 
   8   6  16       45.07       70.21     24.71 o 
   9   6  16       36.71       -9.45     31.54 o 
   1   7  16        1.29       -2.33      4.09 o 
   2   7  16       98.45      117.60     10.22 o 
   3   7  16        2.57        6.84      6.17 o 
   4   7  16      457.91      464.90     19.68 o 
   5   7  16      139.78      154.20     17.75 o 
   6   7  16       16.33       25.38     16.44 o 
   7   7  16        1.59       12.45     18.77 o 
   8   7  16        2.67       41.30     31.36 o 
   0   8  16        6.09       10.65     10.69 o 
   1   8  16      768.10      716.76     18.45 o 
   2   8  16       30.13       19.16      6.52 o 
   3   8  16        2.66       -5.82      5.82 o 
   4   8  16       97.39       97.62     13.53 o 
   5   8  16        4.22        7.01      9.70 o 
   6   8  16       25.51       28.24     16.56 o 
   7   8  16      467.80      476.85     38.92 o 
   8   8  16       35.17       44.02     40.48 o 
   1   9  16      611.86      591.06     17.89 o 
   2   9  16      521.33      533.75     19.36 o 
   3   9  16      209.43      211.52     16.82 o 
   4   9  16      459.98      465.02     25.58 o 
   5   9  16      217.07      246.51     33.19 o 
   6   9  16       11.69       45.14     18.38 o 
   7   9  16       20.21       31.12     25.22 o 
   8   9  16        2.42        8.22     22.02 o 
   0  10  16      292.33      279.60     19.81 o 
   1  10  16       11.87        7.69      5.89 o 
   2  10  16      193.16      173.05     14.93 o 
   3  10  16      514.92      505.45     34.21 o 
   4  10  16      204.85      202.65     18.74 o 
   5  10  16      117.64      121.34     19.03 o 
   6  10  16      889.56      984.90     48.79 o 
   7  10  16      119.15      165.47     28.08 o 
   1  11  16       75.21       81.06      9.24 o 
   2  11  16      515.91      495.00     26.09 o 
   3  11  16        0.35       11.11     10.42 o 
   4  11  16       44.25       49.65     12.87 o 
   5  11  16      197.73      206.81     23.78 o 
   6  11  16      319.61      285.68     55.35 o 
   0  12  16       62.38       47.40     13.33 o 
   1  12  16        4.07       11.38      7.81 o 
   2  12  16      258.36      243.14     19.99 o 
   3  12  16      173.29      202.59     19.49 o 
   4  12  16      132.16      145.70     30.19 o 
   5  12  16       63.67       73.78     18.15 o 
   6  12  16     1659.97     1633.47     85.78 o 
   1  13  16        0.71        6.17     10.06 o 
   2  13  16       25.48       18.20     11.38 o 
   3  13  16       35.93       59.25     17.69 o 
   4  13  16      134.92      140.26     40.07 o 
   5  13  16      115.95       76.44     19.27 o 
   0  14  16      188.75      266.08     35.46 o 
   1  14  16        3.54       39.98     20.49 o 
   2  14  16       21.05       27.77     19.27 o 
   3  14  16       25.43       39.87     16.01 o 
   4  14  16        0.06       20.97     19.34 o 
   1  15  16       59.35      134.47     25.47 o 
   2  15  16       32.90       87.29     18.28 o 
   1   1  17      295.46      311.09      9.96 o 
   2   1  17      109.33       99.77      5.96 o 
   3   1  17      602.05      600.93     13.31 o 
   4   1  17        8.18       10.16      5.77 o 
   5   1  17      541.96      638.36     26.09 o 
   6   1  17       79.49       93.25     18.53 o 
   7   1  17       76.49       38.86     25.38 o 
   8   1  17      124.69      111.11     27.28 o 
   9   1  17        2.33      -23.84     23.84 o 
   0   2  17     8074.65     8088.09    138.54 o 
   1   2  17    12047.06    11813.97    128.82 o 
   2   2  17      365.75      380.38     11.02 o 
   3   2  17      195.07      191.19      7.97 o 
   4   2  17      662.28      624.34     20.78 o 
   5   2  17      898.73      976.35     33.19 o 
   6   2  17       99.99      111.88     18.42 o 
   7   2  17      220.48      193.75     27.48 o 
   8   2  17       19.75       35.59     22.84 o 
   9   2  17      196.49      162.10     63.76 o 
   1   3  17      686.35      636.15     12.81 o 
   2   3  17      115.01      131.64      8.06 o 
   3   3  17        5.05       11.81      4.05 o 
   4   3  17      311.99      330.89     16.78 o 
   5   3  17       15.38       40.44     11.00 o 
   6   3  17        2.67       -6.90     13.79 o 
   7   3  17      298.99      301.45     30.15 o 
   8   3  17       53.12       40.72     33.15 o 
   9   3  17        7.10      -22.71     31.67 o 
   0   4  17      497.01      477.69     15.63 o 
   1   4  17     2808.25     2817.83     34.54 o 
   2   4  17     1341.20     1279.67     20.82 o 
   3   4  17      772.52      817.19     15.28 o 
   4   4  17      582.72      597.89     20.57 o 
   5   4  17       22.48       24.97     10.38 o 
   6   4  17       80.65       66.47     15.33 o 
   7   4  17        9.06       10.76     17.69 o 
   8   4  17      116.37      133.02     37.28 o 
   9   4  17        4.29      -31.32     31.32 o 
   1   5  17      116.01       96.85      6.13 o 
   2   5  17       98.25      107.49      6.60 o 
   3   5  17      902.47      847.40     23.52 o 
   4   5  17       80.41      101.01     12.88 o 
   5   5  17      187.37      195.00     15.77 o 
   6   5  17      249.63      274.61     22.50 o 
   7   5  17      108.11      123.91     24.58 o 
   8   5  17        0.01        1.92     25.66 o 
   9   5  17       21.57        4.07     33.02 o 
   0   6  17      133.26      145.18     11.63 o 
   1   6  17       48.31       46.12      5.25 o 
   2   6  17        6.46        4.40      4.14 o 
   3   6  17      960.01      910.72     25.37 o 
   4   6  17      484.13      502.36     19.48 o 
   5   6  17       30.19       21.57      9.74 o 
   6   6  17       17.16       10.23     15.18 o 
   7   6  17        1.69       29.35     19.30 o 
   8   6  17       60.63       28.80     29.70 o 
   9   6  17        0.63      -31.08     31.08 o 
   1   7  17      362.85      347.67     12.02 o 
   2   7  17     1064.22      974.34     22.97 o 
   3   7  17      278.33      289.87     16.49 o 
   4   7  17      268.29      269.11     15.77 o 
   5   7  17      442.02      460.86     27.83 o 
   6   7  17      183.58      163.47     25.16 o 
   7   7  17       60.46       60.17     20.73 o 
   8   7  17        0.98       35.83     28.45 o 
   0   8  17        0.05       13.64      7.26 o 
   1   8  17      122.93      100.77      8.31 o 
   2   8  17       82.78       83.17     10.09 o 
   3   8  17      756.26      819.52     28.30 o 
   4   8  17        0.28       13.22      9.22 o 
   5   8  17      682.28      767.45     29.33 o 
   6   8  17        3.08       23.04     16.49 o 
   7   8  17        6.23        8.92     17.87 o 
   8   8  17       12.49       51.34     30.49 o 
   1   9  17        7.56        0.51      5.44 o 
   2   9  17        0.30        3.02      6.85 o 
   3   9  17      258.24      266.23     18.96 o 
   4   9  17      481.67      487.81     26.40 o 
   5   9  17      838.54      830.57     44.89 o 
   6   9  17       31.96       48.73     20.03 o 
   7   9  17       20.21       16.79     32.99 o 
   8   9  17       95.57      128.84     49.97 o 
   0  10  17      248.03      211.91     17.48 o 
   1  10  17      649.33      580.81     18.36 o 
   2  10  17        0.23       -6.74      7.63 o 
   3  10  17      720.80      726.81     28.33 o 
   4  10  17      115.49      124.59     18.20 o 
   5  10  17     1471.09     1526.23     49.35 o 
   6  10  17       78.35      121.28     23.88 o 
   7  10  17       36.91       73.88     23.42 o 
   1  11  17      123.66      140.37     11.17 o 
   2  11  17       33.58       35.41     11.48 o 
   3  11  17       20.58       25.87     11.08 o 
   4  11  17       42.68       42.05     13.20 o 
   5  11  17      408.45      372.46     31.83 o 
   6  11  17       96.02       96.99     34.28 o 
   0  12  17        0.36       14.94     10.45 o 
   1  12  17        9.54        3.64      9.00 o 
   2  12  17      294.88      312.63     26.33 o 
   3  12  17      214.37      228.47     20.81 o 
   4  12  17       22.91       29.61     14.69 o 
   5  12  17       25.24       21.97     15.55 o 
   6  12  17      119.76      202.90     40.90 o 
   1  13  17       16.94       33.21     11.23 o 
   2  13  17        0.30       11.39     12.64 o 
   3  13  17      136.12      153.94     19.01 o 
   4  13  17      554.65      628.72     39.09 o 
   5  13  17      180.26      194.06     25.41 o 
   0  14  17       19.30        3.55     23.04 o 
   1  14  17       71.22       99.99     18.07 o 
   2  14  17       21.30       30.04     16.04 o 
   3  14  17        0.36       23.01     14.08 o 
   1  15  17        5.55       31.45     32.11 o 
   0   0  18     3958.78     4528.08    107.43 o 
   1   0  18    19644.95    19325.83    272.13 o 
   2   0  18      549.30      520.95     16.74 o 
   3   0  18       35.68       33.99      7.91 o 
   4   0  18      291.50      315.10     22.31 o 
   5   0  18     1590.85     1688.98     48.75 o 
   6   0  18        2.66       31.41     23.34 o 
   7   0  18        7.41      -33.42     34.21 o 
   8   0  18       27.88      -18.57     45.42 o 
   9   0  18        2.64      -42.30     42.30 o 
   1   1  18      233.71      314.43     10.28 o 
   2   1  18     1492.75     1368.50     20.50 o 
   3   1  18      277.64      291.66      9.89 o 
   4   1  18       37.38       34.41      7.78 o 
   5   1  18        3.26       25.53     11.98 o 
   6   1  18        0.63       17.83     18.95 o 
   7   1  18       20.54       28.97     21.59 o 
   8   1  18       56.80       60.38     25.41 o 
   9   1  18        4.19       -8.32     25.44 o 
   0   2  18    12947.29    13681.09    227.98 o 
   1   2  18      846.87      918.43     21.85 o 
   2   2  18      181.05      205.44      9.01 o 
   3   2  18        3.34       11.87      5.18 o 
   4   2  18      306.18      376.57     14.72 o 
   5   2  18       65.16       85.41     10.28 o 
   6   2  18       11.68      -10.36     14.20 o 
   7   2  18        0.48      -17.50     19.19 o 
   8   2  18       40.66       18.39     22.55 o 
   9   2  18       40.36       81.62     39.15 o 
   1   3  18     1196.26     1064.64     19.47 o 
   2   3  18     1290.51     1407.28     25.05 o 
   3   3  18     3555.65     3346.02     47.08 o 
   4   3  18      345.67      352.64     14.33 o 
   5   3  18        2.40       12.75      8.90 o 
   6   3  18      179.04      205.67     17.58 o 
   7   3  18        2.89      -12.91     17.68 o 
   8   3  18       59.68        5.24     23.03 o 
   9   3  18        0.67       -9.23     34.45 o 
   0   4  18        0.23       12.32      6.67 o 
   1   4  18      209.63      213.94      8.35 o 
   2   4  18      649.03      624.34     11.84 o 
   3   4  18       10.55        8.81      4.66 o 
   4   4  18       33.65       39.73      8.43 o 
   5   4  18       96.25       81.63     12.15 o 
   6   4  18        1.12       12.17     10.73 o 
   7   4  18        1.88      -25.99     25.99 o 
   8   4  18       23.34       -2.39     27.51 o 
   9   4  18       58.48       -2.69     45.79 o 
   1   5  18     1142.89     1114.72     18.29 o 
   2   5  18      493.94      524.31     13.55 o 
   3   5  18       64.05       40.02      6.85 o 
   4   5  18       62.09       79.86      9.78 o 
   5   5  18      102.28      103.07     13.03 o 
   6   5  18      282.01      302.55     24.87 o 
   7   5  18      155.64      180.89     27.57 o 
   8   5  18       16.73       -3.97     27.37 o 
   9   5  18        0.27      -17.49     32.03 o 
   0   6  18      277.55      215.55     19.10 o 
   1   6  18      454.06      438.95     12.99 o 
   2   6  18      273.09      250.85     14.57 o 
   3   6  18      179.15      181.52     12.36 o 
   4   6  18        0.04       10.85      7.35 o 
   5   6  18       22.58       24.60      9.83 o 
   6   6  18       22.22       20.60     21.91 o 
   7   6  18        6.54        5.55     17.72 o 
   8   6  18        0.01      -25.80     25.80 o 
   9   6  18       41.81       74.72     35.69 o 
   1   7  18     1090.70     1001.33     19.03 o 
   2   7  18       44.55       50.36      7.57 o 
   3   7  18      411.88      413.11     22.11 o 
   4   7  18      834.49      876.89     24.84 o 
   5   7  18       72.53       84.58     22.10 o 
   6   7  18       11.81       17.61     15.81 o 
   7   7  18        1.87       -2.70     18.01 o 
   8   7  18        5.45       19.64     26.50 o 
   0   8  18     1173.79     1155.18     35.34 o 
   1   8  18      871.42      840.65     18.86 o 
   2   8  18      408.04      375.20     19.40 o 
   3   8  18      162.08      169.62     14.36 o 
   4   8  18      124.09      122.06     15.15 o 
   5   8  18      314.08      334.90     22.51 o 
   6   8  18      693.30      780.87     45.57 o 
   7   8  18        4.18       29.54     20.36 o 
   8   8  18       68.03       77.86     26.65 o 
   1   9  18       24.84       18.25      6.06 o 
   2   9  18       51.22       39.29      9.84 o 
   3   9  18      897.87      896.77     40.27 o 
   4   9  18      602.60      600.48     29.10 o 
   5   9  18        3.27       17.68     13.24 o 
   6   9  18       72.24       94.95     22.12 o 
   7   9  18      132.76      157.65     38.12 o 
   0  10  18        2.13        7.02      9.03 o 
   1  10  18        5.59       12.78      6.10 o 
   2  10  18       42.21       31.89      9.68 o 
   3  10  18       55.82       83.84     13.20 o 
   4  10  18      412.37      408.71     25.12 o 
   5  10  18       95.87      122.17     18.77 o 
   6  10  18      141.20      191.28     27.06 o 
   7  10  18      106.02      148.64     26.83 o 
   1  11  18      403.57      411.18     22.53 o 
   2  11  18       10.18        7.72     10.00 o 
   3  11  18      362.25      349.04     23.25 o 
   4  11  18       10.69       36.18     12.44 o 
   5  11  18       44.69       64.43     17.44 o 
   6  11  18       13.83       19.92     26.54 o 
   0  12  18      119.07      112.87     15.90 o 
   1  12  18       77.09       63.92     12.70 o 
   2  12  18       25.69       27.08     12.04 o 
   3  12  18        5.95        9.49     10.79 o 
   4  12  18       79.75       80.86     22.58 o 
   5  12  18        2.34       12.03     15.74 o 
   6  12  18      332.64      332.49     35.45 o 
   1  13  18       91.82       72.22     13.69 o 
   2  13  18        9.40       -2.58     11.40 o 
   3  13  18       20.70       26.07     16.75 o 
   4  13  18      726.21      797.46     43.56 o 
   5  13  18        0.22       27.30     16.62 o 
   0  14  18      380.79      421.39     65.42 o 
   1  14  18       69.12       65.62     16.10 o 
   2  14  18      593.13      639.91     38.04 o 
   3  14  18        0.35       35.19     15.68 o 
   1  15  18       62.63       46.21     23.08 o 
   1   1  19     3210.83     2963.60     41.34 o 
   2   1  19     4326.53     4814.75     54.55 o 
   3   1  19     3416.49     3404.82     59.78 o 
   4   1  19      555.87      578.41     20.69 o 
   5   1  19      525.04      508.05     24.58 o 
   6   1  19        0.00        0.86     27.06 o 
   7   1  19      235.45      231.07     30.78 o 
   8   1  19       30.59       -6.80     22.54 o 
   9   1  19        1.56        0.70     21.59 o 
   0   2  19     4457.03     4738.32     85.99 o 
   1   2  19       69.80      133.36      7.36 o 
   2   2  19      263.94      270.70     15.11 o 
   3   2  19      271.74      308.88     14.85 o 
   4   2  19        1.01        8.21     10.13 o 
   5   2  19      271.59      277.85     15.22 o 
   6   2  19        0.37       14.05     20.55 o 
   7   2  19        4.48        1.82     19.51 o 
   8   2  19       15.63      -12.23     20.81 o 
   9   2  19       19.96      -18.62     33.60 o 
   1   3  19       18.17       12.88      3.67 o 
   2   3  19      405.13      438.86     12.38 o 
   3   3  19      504.30      456.63     13.17 o 
   4   3  19        3.03        2.69      6.01 o 
   5   3  19        0.64        2.13     17.66 o 
   6   3  19        6.91       12.78     17.02 o 
   7   3  19        4.86      -13.70     17.55 o 
   8   3  19       81.16       70.71     24.18 o 
   9   3  19        0.46      -32.88     32.88 o 
   0   4  19     3974.15     3977.34     65.97 o 
   1   4  19      326.12      294.05      9.35 o 
   2   4  19      206.01      200.89      7.93 o 
   3   4  19      349.88      305.24     11.63 o 
   4   4  19       92.75      117.34     11.09 o 
   5   4  19        0.05        0.24      8.53 o 
   6   4  19        9.10       11.52     13.31 o 
   7   4  19        8.13       24.71     18.26 o 
   8   4  19       12.31      -25.35     46.15 o 
   9   4  19        7.46        9.70     34.38 o 
   1   5  19      356.31      380.34     10.52 o 
   2   5  19      140.02      125.80      6.83 o 
   3   5  19       16.20       14.45      5.75 o 
   4   5  19      150.03      184.09     16.59 o 
   5   5  19      334.52      311.20     19.45 o 
   6   5  19        1.72        9.23     10.54 o 
   7   5  19        2.98        6.25     26.15 o 
   8   5  19       83.80      100.47     42.54 o 
   9   5  19       12.23      -14.75     29.17 o 
   0   6  19     1802.80     1785.48     41.69 o 
   1   6  19      187.89      167.30      9.55 o 
   2   6  19       60.99       73.46      9.21 o 
   3   6  19      482.67      471.60     22.30 o 
   4   6  19      599.05      603.95     25.51 o 
   5   6  19      889.29      947.55     29.50 o 
   6   6  19       48.55       39.72     17.26 o 
   7   6  19       19.44       37.72     20.27 o 
   8   6  19      214.04      201.18     63.23 o 
   9   6  19       35.05       18.35     33.72 o 
   1   7  19      300.37      303.31     13.05 o 
   2   7  19      108.33      103.56     11.67 o 
   3   7  19     2290.90     2248.40     45.55 o 
   4   7  19       88.29      106.03     11.54 o 
   5   7  19      342.27      340.82     24.56 o 
   6   7  19      256.30      257.00     27.33 o 
   7   7  19        1.57       34.64     19.64 o 
   8   7  19       60.74      166.35    104.67 o 
   0   8  19      395.59      413.91     18.54 o 
   1   8  19      416.28      409.45     15.84 o 
   2   8  19       69.10       55.03      9.82 o 
   3   8  19      251.95      309.06     18.87 o 
   4   8  19      147.23      164.23     14.08 o 
   5   8  19        8.60       23.21     12.37 o 
   6   8  19       54.04       78.40     28.52 o 
   7   8  19      101.56      126.14     39.10 o 
   8   8  19        0.17       -2.68     24.27 o 
   1   9  19      771.28      744.00     18.80 o 
   2   9  19      524.04      530.59     29.41 o 
   3   9  19     2479.07     2401.30     52.67 o 
   4   9  19       94.21       93.49     19.80 o 
   5   9  19      245.28      271.00     21.54 o 
   6   9  19        0.65       23.78     17.44 o 
   7   9  19      148.59      168.25     44.96 o 
   0  10  19      346.56      346.14     21.56 o 
   1  10  19      150.17      166.43     13.43 o 
   2  10  19       55.51       48.34     10.38 o 
   3  10  19      596.41      609.81     29.21 o 
   4  10  19      323.99      323.42     22.69 o 
   5  10  19       37.86       30.23     12.93 o 
   6  10  19       57.22       71.55     24.02 o 
   7  10  19        1.59       40.91     27.58 o 
   1  11  19      197.17      167.19     14.42 o 
   2  11  19       50.30       31.66     11.86 o 
   3  11  19        0.37        7.44     10.11 o 
   4  11  19      555.87      591.32     31.12 o 
   5  11  19      142.79      151.37     21.80 o 
   6  11  19        2.51       39.68     20.10 o 
   0  12  19      633.00      717.29     55.26 o 
   1  12  19      575.23      577.66     30.06 o 
   2  12  19       53.46       89.13     15.93 o 
   3  12  19        4.94        7.56     12.65 o 
   4  12  19       10.07        9.00     14.33 o 
   5  12  19       25.58       37.05     25.84 o 
   1  13  19       57.75       65.33     13.37 o 
   2  13  19      231.42      251.71     24.48 o 
   3  13  19       19.91       15.92     16.44 o 
   4  13  19        5.19       33.93     16.41 o 
   0  14  19       15.78        7.81     26.00 o 
   1  14  19        6.09       21.61     19.03 o 
   2  14  19       11.53       43.15     17.00 o 
   3  14  19        1.70       40.91     26.44 o 
   0   0  20    10334.42    10655.46    218.94 o 
   1   0  20        4.59       15.89      8.26 o 
   2   0  20     3227.94     3294.55     63.37 o 
   3   0  20     2115.13     2193.93     42.74 o 
   4   0  20       64.26       89.39     14.03 o 
   5   0  20      356.89      436.92     25.92 o 
   6   0  20      244.33      309.88     36.12 o 
   7   0  20      650.00      653.14     53.37 o 
   8   0  20      148.20      109.53     32.91 o 
   9   0  20       61.22       42.82     32.56 o 
   1   1  20      289.56      332.30     12.71 o 
   2   1  20     2581.66     2527.73     32.49 o 
   3   1  20      463.61      440.52     14.09 o 
   4   1  20       37.68       52.66      8.78 o 
   5   1  20       42.84       61.52     12.03 o 
   6   1  20      226.85      224.42     21.38 o 
   7   1  20      296.63      252.39     59.94 o 
   8   1  20      176.02      144.06     24.54 o 
   9   1  20       14.32      -25.37     28.03 o 
   0   2  20      432.74      359.32     13.26 o 
   1   2  20      134.28      143.78      7.62 o 
   2   2  20      557.53      564.49     13.99 o 
   3   2  20      824.89      859.96     18.72 o 
   4   2  20        0.01       10.96      6.00 o 
   5   2  20      254.65      257.80     15.04 o 
   6   2  20      255.73      306.94     24.34 o 
   7   2  20       66.90       35.20     21.14 o 
   8   2  20       26.44       -4.99     21.85 o 
   9   2  20       88.61      190.92     58.86 o 
   1   3  20      426.74      445.83     12.06 o 
   2   3  20      130.90      169.95      9.06 o 
   3   3  20      211.63      217.54     10.36 o 
   4   3  20      149.44      147.71     10.71 o 
   5   3  20       52.54       62.78     11.99 o 
   6   3  20       18.34        7.22     12.23 o 
   7   3  20       53.58       24.68     23.71 o 
   8   3  20      130.04       99.45     25.89 o 
   9   3  20       16.18       30.20     35.58 o 
   0   4  20      290.10      324.15     14.65 o 
   1   4  20      683.35      636.86     13.31 o 
   2   4  20       81.53       96.75      9.43 o 
   3   4  20      242.35      282.38     11.36 o 
   4   4  20      424.26      449.75     20.61 o 
   5   4  20       29.98       47.58     11.34 o 
   6   4  20       50.09       29.43     11.74 o 
   7   4  20        7.57      -14.74     14.74 o 
   8   4  20       65.16       77.38     34.55 o 
   9   4  20      203.18      142.35     41.51 o 
   1   5  20      480.78      465.48     12.04 o 
   2   5  20     1091.63     1083.25     24.27 o 
   3   5  20      609.34      575.89     18.06 o 
   4   5  20      140.56      126.69     11.36 o 
   5   5  20      585.91      600.78     30.89 o 
   6   5  20     1132.86     1138.40     33.82 o 
   7   5  20      156.45      137.35     61.42 o 
   8   5  20       19.81       -9.08     28.92 o 
   9   5  20        8.64      -21.00     30.79 o 
   0   6  20       36.15       30.73      9.10 o 
   1   6  20      926.18      863.00     18.26 o 
   2   6  20      114.28       72.21      9.35 o 
   3   6  20      210.14      233.40     13.95 o 
   4   6  20       41.51       58.43      9.84 o 
   5   6  20      566.72      592.86     42.25 o 
   6   6  20      142.93      145.96     19.35 o 
   7   6  20       17.24       45.60     26.26 o 
   8   6  20      130.65      128.08     37.12 o 
   1   7  20      258.54      275.01     12.48 o 
   2   7  20     1671.85     1636.28     36.29 o 
   3   7  20     1268.30     1238.54     31.94 o 
   4   7  20      876.27      841.25     24.59 o 
   5   7  20       69.76       86.77     13.84 o 
   6   7  20      740.80      735.28     36.09 o 
   7   7  20      221.40      279.23     42.07 o 
   8   7  20        5.52      -16.76     27.59 o 
   0   8  20       31.33       50.95     10.28 o 
   1   8  20     1052.21     1053.47     23.19 o 
   2   8  20      360.46      376.75     19.60 o 
   3   8  20      271.09      274.47     19.74 o 
   4   8  20        0.04        3.47      7.78 o 
   5   8  20      598.56      581.33     42.60 o 
   6   8  20      139.10      155.02     43.81 o 
   7   8  20      142.34      206.58     28.98 o 
   8   8  20       93.11       77.24     32.23 o 
   1   9  20      274.35      279.34     17.60 o 
   2   9  20     1205.64     1212.63     32.58 o 
   3   9  20       10.15        5.09      8.47 o 
   4   9  20       59.15       77.41     13.43 o 
   5   9  20       34.37       53.81     12.64 o 
   6   9  20      284.21      357.11     34.05 o 
   7   9  20       36.74       27.66     21.13 o 
   0  10  20       43.25       65.97     15.88 o 
   1  10  20      248.13      227.34     19.22 o 
   2  10  20      194.47      184.86     16.06 o 
   3  10  20      284.52      254.13     21.93 o 
   4  10  20      272.03      276.22     21.46 o 
   5  10  20      298.25      310.39     23.68 o 
   6  10  20        0.22       41.91     27.44 o 
   7  10  20      307.64      283.33     33.37 o 
   1  11  20        5.36       17.85      8.25 o 
   2  11  20       17.28       23.94     12.04 o 
   3  11  20       21.88       18.04     10.39 o 
   4  11  20        2.44       16.92     11.41 o 
   5  11  20       33.44       40.77     16.35 o 
   6  11  20       57.11      106.35     23.64 o 
   0  12  20      126.62      113.13     22.52 o 
   1  12  20       62.67       89.52     13.97 o 
   2  12  20      138.44      132.62     23.58 o 
   3  12  20      158.80      167.42     18.08 o 
   4  12  20      241.93      247.46     23.23 o 
   5  12  20        0.00        4.97     14.65 o 
   1  13  20       24.64       22.42     11.21 o 
   2  13  20      144.30      164.41     20.52 o 
   3  13  20        5.82       16.98     12.30 o 
   4  13  20       90.28      133.36     21.51 o 
   0  14  20      100.72       61.53     34.85 o 
   1  14  20       22.09        7.62     20.07 o 
   2  14  20       42.09       29.24     14.96 o 
   3  14  20      231.99      303.40     36.14 o 
   1   1  21      254.02      304.04     17.43 o 
   2   1  21      200.07      206.33      9.25 o 
   3   1  21      137.74      180.64     10.36 o 
   4   1  21     1776.27     1868.25     37.13 o 
   5   1  21      674.38      697.96     22.45 o 
   6   1  21      116.21       89.35     18.79 o 
   7   1  21        9.33       -0.93     19.02 o 
   8   1  21      391.91      377.00     32.30 o 
   9   1  21      316.50      284.10     31.34 o 
   0   2  21     2162.13     1822.28     35.04 o 
   1   2  21       16.73       26.08      4.58 o 
   2   2  21      990.14      987.65     19.22 o 
   3   2  21       83.94       80.90     12.01 o 
   4   2  21        6.10        4.91      5.61 o 
   5   2  21      168.13      201.31     15.13 o 
   6   2  21        3.20        2.38     13.62 o 
   7   2  21        2.70      -17.33     17.33 o 
   8   2  21      363.00      365.83     39.12 o 
   9   2  21       17.95      -25.23     25.23 o 
   1   3  21       95.92       72.79      6.29 o 
   2   3  21       49.19       61.12      6.40 o 
   3   3  21       23.09       25.64      5.48 o 
   4   3  21       26.53       26.56      8.69 o 
   5   3  21       17.12       19.20      9.72 o 
   6   3  21       27.35       16.22     13.33 o 
   7   3  21      101.50      119.55     24.67 o 
   8   3  21       90.33      107.02     26.16 o 
   9   3  21       44.02        3.03     33.90 o 
   0   4  21       39.06       22.73      6.37 o 
   1   4  21      900.05      857.22     28.61 o 
   2   4  21       85.36       80.00      8.96 o 
   3   4  21      202.90      180.61      9.96 o 
   4   4  21      132.12      158.79     12.44 o 
   5   4  21      559.29      589.19     25.71 o 
   6   4  21       53.31       63.25     15.30 o 
   7   4  21       22.04      -15.63     15.63 o 
   8   4  21       30.58       40.62     30.11 o 
   9   4  21        3.18      -27.65     27.65 o 
   1   5  21       83.39       99.18      6.94 o 
   2   5  21      136.58      147.36     10.43 o 
   3   5  21      187.33      197.49     12.76 o 
   4   5  21      436.93      433.51     19.15 o 
   5   5  21        0.17       12.68     11.61 o 
   6   5  21        2.08       17.14     12.10 o 
   7   5  21       93.13       87.07     30.76 o 
   8   5  21       44.47        8.38     32.25 o 
   9   5  21        0.47      -31.36     31.36 o 
   0   6  21     1873.33     1808.67     39.08 o 
   1   6  21     1568.66     1435.53     23.67 o 
   2   6  21      754.16      833.48     23.90 o 
   3   6  21      164.40      149.47     13.17 o 
   4   6  21      639.51      640.03     21.75 o 
   5   6  21      352.50      358.61     21.26 o 
   6   6  21      253.24      280.43     23.78 o 
   7   6  21       69.63       68.06     27.92 o 
   8   6  21       70.38       45.29     50.25 o 
   1   7  21      765.13      707.23     19.84 o 
   2   7  21      205.33      219.88     15.20 o 
   3   7  21       10.37        3.69      7.87 o 
   4   7  21       66.13       64.40     10.28 o 
   5   7  21        0.00       -8.16     10.90 o 
   6   7  21      173.73      178.38     20.80 o 
   7   7  21      343.18      260.55     39.17 o 
   8   7  21        0.18       -8.71     25.17 o 
   0   8  21     3132.36     3053.54     53.51 o 
   1   8  21     1654.63     1616.33     36.88 o 
   2   8  21        8.40        2.81      7.20 o 
   3   8  21       33.09       30.64     10.99 o 
   4   8  21     1225.65     1200.95     30.99 o 
   5   8  21       80.80       62.75     22.19 o 
   6   8  21        5.79        6.39     15.86 o 
   7   8  21        0.14       20.27     24.64 o 
   8   8  21      157.20      143.27     38.72 o 
   1   9  21      638.56      629.15     23.22 o 
   2   9  21     1180.14     1154.03     42.90 o 
   3   9  21      112.54       84.39     12.23 o 
   4   9  21       84.69       66.71     13.22 o 
   5   9  21      137.41      156.51     17.62 o 
   6   9  21        6.94       21.42     16.76 o 
   7   9  21       92.64      108.28     34.22 o 
   0  10  21        6.47       12.41      8.88 o 
   1  10  21       60.25       50.35     10.27 o 
   2  10  21      455.39      491.22     33.02 o 
   3  10  21      244.53      233.04     21.25 o 
   4  10  21       49.59       70.83     13.37 o 
   5  10  21       29.81       48.48     16.49 o 
   6  10  21       84.72       58.08     30.83 o 
   7  10  21       18.14       72.38     23.10 o 
   1  11  21       24.72       30.16      9.82 o 
   2  11  21        2.65       13.34     10.96 o 
   3  11  21       40.25       45.34     12.27 o 
   4  11  21      124.09      117.73     16.61 o 
   5  11  21      138.64      165.57     26.05 o 
   6  11  21      228.54      336.46     61.47 o 
   0  12  21        2.62       22.08     16.03 o 
   1  12  21      355.31      396.00     27.16 o 
   2  12  21       27.95       43.60     23.90 o 
   3  12  21        2.03       19.70     11.24 o 
   4  12  21        2.48       13.41     15.42 o 
   5  12  21       48.55       41.42     17.01 o 
   1  13  21      269.77      250.66     27.97 o 
   2  13  21      378.16      444.34     30.88 o 
   3  13  21        3.65       18.39     12.54 o 
   4  13  21        5.16       30.95     16.57 o 
   0  14  21      435.73      503.43     71.78 o 
   1  14  21        3.09       -4.95     18.77 o 
   2  14  21       69.12       66.37     20.36 o 
   3  14  21       23.94       48.91     16.93 o 
   0   0  22     4140.82     4233.44    121.72 o 
   1   0  22       11.98       19.06      4.68 o 
   2   0  22      744.10      743.15     31.83 o 
   3   0  22      300.62      385.57     23.11 o 
   4   0  22      547.87      562.74     27.60 o 
   5   0  22       37.37       40.27     14.08 o 
   6   0  22      925.64      921.93     38.91 o 
   7   0  22      356.21      266.11     46.48 o 
   8   0  22      250.69      260.11     40.52 o 
   9   0  22      138.09      121.33     63.48 o 
   1   1  22      527.64      499.33     12.36 o 
   2   1  22      127.17      157.61      8.50 o 
   3   1  22      128.46      117.83      9.09 o 
   4   1  22      103.34      118.70     10.99 o 
   5   1  22        2.73       12.51      8.49 o 
   6   1  22       44.15        8.50     11.68 o 
   7   1  22      109.30       79.86     20.82 o 
   8   1  22      125.20      114.82     25.08 o 
   9   1  22        7.07      -20.69     20.69 o 
   0   2  22      522.45      419.75     19.60 o 
   1   2  22      157.68      176.10      8.71 o 
   2   2  22       11.93       22.51      5.05 o 
   3   2  22       14.06       19.43      6.97 o 
   4   2  22       33.41       38.03      7.49 o 
   5   2  22      244.10      236.04     15.03 o 
   6   2  22       25.44       25.38     14.10 o 
   7   2  22      125.08       96.01     24.47 o 
   8   2  22        7.30      -11.92     18.08 o 
   9   2  22       37.08       30.40     28.73 o 
   1   3  22        0.49        5.47      4.00 o 
   2   3  22      848.58      680.59     16.42 o 
   3   3  22      117.40      125.41      8.25 o 
   4   3  22       28.88       35.90      7.55 o 
   5   3  22       34.65       25.90     12.12 o 
   6   3  22       35.31       44.69     14.11 o 
   7   3  22      255.76      261.36     30.85 o 
   8   3  22       91.29       25.19     23.31 o 
   9   3  22        0.47        2.78     53.91 o 
   0   4  22       91.05       95.30      9.54 o 
   1   4  22       48.46       51.63      5.96 o 
   2   4  22        3.84       -0.59      6.53 o 
   3   4  22      164.19      179.50     10.11 o 
   4   4  22      426.84      451.47     18.47 o 
   5   4  22       92.09      123.48     15.40 o 
   6   4  22       14.40       19.92     13.95 o 
   7   4  22       21.34      -16.98     17.12 o 
   8   4  22      156.20      134.88     37.53 o 
   9   4  22       25.74        5.08     57.87 o 
   1   5  22       57.65       66.66      6.12 o 
   2   5  22       67.88       73.00      8.64 o 
   3   5  22      371.17      412.12     21.80 o 
   4   5  22      111.76      151.35     12.45 o 
   5   5  22       45.81       47.08     11.39 o 
   6   5  22      199.58      178.31     20.13 o 
   7   5  22       82.32       91.79     32.29 o 
   8   5  22       76.97       44.08     42.25 o 
   9   5  22        0.01       18.81     34.43 o 
   0   6  22      330.27      316.86     17.19 o 
   1   6  22     3471.92     3301.10     46.15 o 
   2   6  22      390.16      419.93     19.51 o 
   3   6  22      280.71      225.89     15.40 o 
   4   6  22        1.96        5.54      7.42 o 
   5   6  22       31.20       32.99     12.21 o 
   6   6  22        1.00        9.72     14.36 o 
   7   6  22        2.64        8.08     25.49 o 
   8   6  22       35.29       35.65     62.83 o 
   1   7  22        3.26       11.33      6.94 o 
   2   7  22     1064.63     1023.05     28.22 o 
   3   7  22       22.81       21.26      8.58 o 
   4   7  22       12.36       11.59      8.14 o 
   5   7  22       51.25       34.88     12.33 o 
   6   7  22        0.02        1.68     12.81 o 
   7   7  22        9.84      -38.44     38.59 o 
   8   7  22       10.37      -22.91     28.32 o 
   0   8  22     3836.14     3568.49     67.07 o 
   1   8  22     2812.91     2728.57     51.93 o 
   2   8  22       56.51       78.39     10.69 o 
   3   8  22      517.47      536.31     24.80 o 
   4   8  22        7.32       25.22      8.88 o 
   5   8  22        7.62       18.21     13.34 o 
   6   8  22       14.55       -0.66     12.97 o 
   7   8  22       41.39       17.06     28.77 o 
   8   8  22      291.80      292.05     47.01 o 
   1   9  22       45.16       40.73      9.35 o 
   2   9  22        2.89       11.74      8.40 o 
   3   9  22       24.77       29.64      9.53 o 
   4   9  22      163.40      152.45     16.26 o 
   5   9  22      239.79      208.20     19.55 o 
   6   9  22      119.54      158.04     25.46 o 
   7   9  22        0.29        8.24     18.53 o 
   0  10  22        9.89       14.60     12.26 o 
   1  10  22      246.88      227.00     26.41 o 
   2  10  22      148.07      159.34     16.10 o 
   3  10  22        0.68        9.78     10.46 o 
   4  10  22        3.96        8.08     10.74 o 
   5  10  22      155.68      186.22     26.15 o 
   6  10  22        5.51       34.54     29.11 o 
   7  10  22        4.77       65.35     44.51 o 
   1  11  22       80.90       78.06     13.35 o 
   2  11  22       36.73       33.58     12.59 o 
   3  11  22       59.40       70.78     15.91 o 
   4  11  22       42.27       52.15     14.09 o 
   5  11  22       38.98       32.39     14.61 o 
   6  11  22       14.81       62.52     24.28 o 
   0  12  22      231.41      230.71     30.49 o 
   1  12  22       16.93       10.15     13.00 o 
   2  12  22      167.60      187.89     20.33 o 
   3  12  22       47.39       63.49     13.82 o 
   4  12  22        2.45       39.90     14.17 o 
   5  12  22       18.57       52.16     35.70 o 
   1  13  22      166.84      185.55     33.49 o 
   2  13  22       27.46       31.89     22.19 o 
   3  13  22      337.76      395.50     28.38 o 
   4  13  22       35.50       62.60     16.19 o 
   0  14  22     1349.83     1365.66     99.53 o 
   1  14  22       31.33       27.80     20.46 o 
   2  14  22        0.28        9.40     15.90 o 
   1   1  23      161.04      227.50      9.23 o 
   2   1  23      189.56      213.13     10.21 o 
   3   1  23      130.02      115.21      8.99 o 
   4   1  23      102.31      131.08     11.47 o 
   5   1  23       47.20       59.33     10.51 o 
   6   1  23      415.77      471.58     26.16 o 
   7   1  23        7.93       21.88     17.97 o 
   8   1  23       54.05       52.86     33.17 o 
   9   1  23      180.31      138.15     27.73 o 
   0   2  23      754.78      709.38     19.66 o 
   1   2  23     1421.48     1298.33     22.24 o 
   2   2  23      115.23      122.56     10.61 o 
   3   2  23      210.44      202.57     11.51 o 
   4   2  23        0.01       20.29      7.43 o 
   5   2  23     1234.45     1276.91     34.87 o 
   6   2  23        1.89      -10.82     10.82 o 
   7   2  23        4.11       14.22     16.69 o 
   8   2  23      451.54      383.13     39.61 o 
   9   2  23      369.05      353.33     33.66 o 
   1   3  23      118.85       93.18      7.27 o 
   2   3  23      151.77      145.33      9.46 o 
   3   3  23      265.03      255.26     11.43 o 
   4   3  23      117.85      131.63     10.18 o 
   5   3  23       10.64        5.96     10.64 o 
   6   3  23      754.24      751.29     33.42 o 
   7   3  23      294.97      282.52     60.04 o 
   8   3  23      208.31      172.00     31.10 o 
   9   3  23      220.92      140.26     55.20 o 
   0   4  23     1767.17     1443.92     31.97 o 
   1   4  23      182.17      175.00     10.26 o 
   2   4  23       71.83       53.52      7.23 o 
   3   4  23      420.19      432.05     16.38 o 
   4   4  23      108.60      117.10     11.15 o 
   5   4  23       64.80       84.43     12.30 o 
   6   4  23      148.93      132.24     23.86 o 
   7   4  23      215.84      201.90     27.29 o 
   8   4  23       10.46       -8.47     49.36 o 
   9   4  23       73.33       44.48     53.35 o 
   1   5  23      230.45      183.49     10.05 o 
   2   5  23      582.21      575.11     19.18 o 
   3   5  23      395.32      370.99     16.87 o 
   4   5  23      554.75      538.80     20.45 o 
   5   5  23      325.45      286.77     30.37 o 
   6   5  23      163.60      150.12     21.76 o 
   7   5  23       39.87       43.03     28.85 o 
   8   5  23       33.79       41.45     29.98 o 
   0   6  23        0.82       15.53      7.91 o 
   1   6  23     2174.84     1953.15     32.03 o 
   2   6  23       21.90       14.08      7.20 o 
   3   6  23      101.22      140.78     12.92 o 
   4   6  23      241.82      176.58     14.08 o 
   5   6  23      184.90      200.11     17.02 o 
   6   6  23        1.32        2.76     11.99 o 
   7   6  23       77.36       24.87     43.63 o 
   8   6  23       70.39       -4.58     33.44 o 
   1   7  23     2659.45     2457.63     42.97 o 
   2   7  23     1081.06     1151.10     30.39 o 
   3   7  23      952.19      933.35     28.05 o 
   4   7  23      360.10      351.24     18.73 o 
   5   7  23      364.83      313.43     18.92 o 
   6   7  23      116.50      142.93     35.48 o 
   7   7  23        1.40      -19.77     21.39 o 
   8   7  23       50.37       88.85     34.47 o 
   0   8  23      968.99      872.88     32.86 o 
   1   8  23     2272.44     2207.47     41.01 o 
   2   8  23       51.87       33.82      8.81 o 
   3   8  23      185.40      174.91     15.12 o 
   4   8  23      166.08      141.29     13.56 o 
   5   8  23      133.26      126.06     15.93 o 
   6   8  23       27.52       24.11     14.40 o 
   7   8  23       50.11       58.94     29.07 o 
   1   9  23      114.13       94.89     11.42 o 
   2   9  23       98.60       84.89     11.63 o 
   3   9  23      171.21      187.43     23.90 o 
   4   9  23        7.55       25.00     10.72 o 
   5   9  23        8.46       13.70     11.43 o 
   6   9  23       90.99       92.30     22.65 o 
   7   9  23       11.55       -4.64     23.41 o 
   0  10  23       36.30       33.71     20.74 o 
   1  10  23       45.27       67.79     11.28 o 
   2  10  23        0.41       10.46      8.79 o 
   3  10  23       61.70       73.52     18.31 o 
   4  10  23       27.37       37.38     11.68 o 
   5  10  23      103.71      128.71     17.79 o 
   6  10  23        0.00        9.42     20.78 o 
   1  11  23       37.37       28.84     10.36 o 
   2  11  23       26.53       32.09     16.00 o 
   3  11  23      221.36      247.48     20.89 o 
   4  11  23       12.04       20.80     12.27 o 
   5  11  23       37.40       37.84     19.57 o 
   6  11  23        1.09       45.93     40.37 o 
   0  12  23        1.13       19.55     15.46 o 
   1  12  23       27.64       20.23     11.52 o 
   2  12  23       38.66       72.30     16.98 o 
   3  12  23       71.14       84.47     21.19 o 
   4  12  23       31.52       32.72     13.61 o 
   5  12  23        1.23       21.56     19.49 o 
   1  13  23       32.90       58.87     20.88 o 
   2  13  23       41.80       33.86     16.84 o 
   3  13  23       65.86       78.96     19.21 o 
   4  13  23       75.77      135.56     19.72 o 
   0  14  23      156.51       96.98     36.31 o 
   1  14  23      183.49      165.34     25.29 o 
   2  14  23      111.70      123.87     24.17 o 
   0   0  24        2.91       10.66      6.77 o 
   1   0  24        2.61        3.78      4.32 o 
   2   0  24     2151.84     2175.82     61.78 o 
   3   0  24       69.02       86.90     18.67 o 
   4   0  24      992.60      989.56     36.09 o 
   5   0  24       66.63       62.23     15.49 o 
   6   0  24     2870.93     2875.91     73.48 o 
   7   0  24      529.31      440.78     46.02 o 
   8   0  24      155.12      257.59     82.46 o 
   9   0  24      657.43      690.42     62.30 o 
   1   1  24      143.67      150.90      8.03 o 
   2   1  24      296.64      305.58     13.84 o 
   3   1  24      561.06      593.24     19.69 o 
   4   1  24      613.96      696.38     27.86 o 
   5   1  24        1.47       -4.94      7.94 o 
   6   1  24      183.73      225.50     19.64 o 
   7   1  24      142.66      163.99     23.97 o 
   8   1  24      147.17      142.01     25.23 o 
   9   1  24       12.65       -0.86     21.64 o 
   0   2  24        7.43        5.33      6.33 o 
   1   2  24      676.15      650.18     15.07 o 
   2   2  24      368.29      351.88     12.25 o 
   3   2  24       44.87       48.41      7.84 o 
   4   2  24       26.56       48.80      8.82 o 
   5   2  24        6.25       -7.02      9.85 o 
   6   2  24      182.59      190.98     28.09 o 
   7   2  24      668.16      645.21     37.10 o 
   8   2  24      103.70       62.81     25.22 o 
   9   2  24      638.01      641.03     43.89 o 
   1   3  24      517.11      475.21     13.52 o 
   2   3  24        5.21        5.46      4.73 o 
   3   3  24      579.95      561.21     14.88 o 
   4   3  24      129.77      101.66     11.67 o 
   5   3  24      139.18      153.19     19.18 o 
   6   3  24        0.21        7.31     13.10 o 
   7   3  24      141.78       94.32     23.24 o 
   8   3  24      104.85       52.35     21.03 o 
   9   3  24       30.74        0.65     32.08 o 
   0   4  24       23.78       45.16      7.81 o 
   1   4  24      321.33      344.81     13.82 o 
   2   4  24       86.00       83.31      7.70 o 
   3   4  24      199.68      209.66     10.71 o 
   4   4  24       34.85       18.30      7.88 o 
   5   4  24      137.53      164.98     18.49 o 
   6   4  24       99.56      101.16     16.95 o 
   7   4  24      613.21      683.24     62.22 o 
   8   4  24      144.29      176.92     42.11 o 
   9   4  24      235.93      242.33     48.40 o 
   1   5  24      802.00      756.70     19.29 o 
   2   5  24        0.91        7.19      5.29 o 
   3   5  24     1169.15     1183.37     27.39 o 
   4   5  24       78.15       87.74     10.51 o 
   5   5  24      370.21      399.59     22.36 o 
   6   5  24        2.13       -2.72     12.41 o 
   7   5  24       48.97        8.22     26.08 o 
   8   5  24       49.72      -17.48     29.24 o 
   0   6  24     4788.84     4334.53     75.51 o 
   1   6  24        0.07       17.61      6.16 o 
   2   6  24      470.51      435.80     18.60 o 
   3   6  24     1217.17     1179.15     31.23 o 
   4   6  24      207.67      194.44     14.51 o 
   5   6  24       31.17       23.40     10.37 o 
   6   6  24      161.49      169.15     28.42 o 
   7   6  24      224.22      220.51     39.57 o 
   8   6  24        4.83       -8.06     27.50 o 
   1   7  24     1512.97     1536.70     35.63 o 
   2   7  24     2929.07     2596.78     50.24 o 
   3   7  24     1932.88     1891.59     42.13 o 
   4   7  24       12.55       13.14      8.35 o 
   5   7  24        0.02        5.81      8.48 o 
   6   7  24       45.62        3.64     28.30 o 
   7   7  24        0.00       16.78     57.43 o 
   8   7  24        3.20       -0.29     28.26 o 
   0   8  24      244.33      264.76     44.23 o 
   1   8  24       75.70       95.61     11.08 o 
   2   8  24      316.37      300.52     18.44 o 
   3   8  24      315.30      302.60     19.97 o 
   4   8  24      114.49      119.99     13.33 o 
   5   8  24      226.47      222.44     19.35 o 
   6   8  24       14.89       24.99     14.53 o 
   7   8  24        0.30       -6.28     23.64 o 
   1   9  24        0.21        1.29      7.79 o 
   2   9  24      149.28      137.68     15.82 o 
   3   9  24      312.96      310.97     20.20 o 
   4   9  24        0.22       -1.33      9.29 o 
   5   9  24        1.63       16.69     11.61 o 
   6   9  24      169.64      180.33     22.96 o 
   7   9  24       36.00       27.43     37.46 o 
   0  10  24      299.91      299.83     31.52 o 
   1  10  24       51.19       65.85     11.22 o 
   2  10  24       45.35       21.79      9.93 o 
   3  10  24        2.67       -6.31     10.35 o 
   4  10  24        7.79        5.90     10.42 o 
   5  10  24       12.90        1.35     15.54 o 
   6  10  24        0.02       41.49     20.83 o 
   1  11  24      107.37      107.06     15.71 o 
   2  11  24       33.75       63.01     13.59 o 
   3  11  24       22.56       41.96     15.99 o 
   4  11  24        2.27        7.51     11.80 o 
   5  11  24       93.83       97.16     18.86 o 
   6  11  24        4.40       36.91     21.44 o 
   0  12  24      109.35      151.04     35.66 o 
   1  12  24       66.24       71.10     14.91 o 
   2  12  24      185.32      227.38     21.85 o 
   3  12  24       18.09       30.23     15.18 o 
   4  12  24        9.07        9.93     13.02 o 
   5  12  24       34.37       90.60     31.03 o 
   1  13  24        6.24       -3.74     12.63 o 
   2  13  24        4.67       -0.68     14.48 o 
   3  13  24       18.51       39.51     13.70 o 
   4  13  24      177.63      200.25     24.86 o 
   0  14  24      147.24      121.91     41.22 o 
   1  14  24        0.52       17.80     16.71 o 
   2  14  24       53.02       47.37     19.70 o 
   1   1  25        3.72        0.43      3.98 o 
   2   1  25       76.80       92.24      7.55 o 
   3   1  25       70.12       61.63      9.10 o 
   4   1  25     1319.68     1358.65     33.33 o 
   5   1  25       12.65       11.74      9.10 o 
   6   1  25       64.66       49.73     16.35 o 
   7   1  25     1429.63     1445.00     49.45 o 
   8   1  25      174.73      198.16     27.00 o 
   9   1  25        0.12      -19.83     19.83 o 
   0   2  25        8.52        0.56      5.28 o 
   1   2  25      456.26      434.27     13.62 o 
   2   2  25      579.51      546.45     14.77 o 
   3   2  25       16.06       25.94      6.05 o 
   4   2  25        5.86        1.38      9.17 o 
   5   2  25        3.29        4.40     10.49 o 
   6   2  25      210.06      230.03     20.02 o 
   7   2  25       40.15       -6.06     16.25 o 
   8   2  25       54.76       25.01     20.38 o 
   9   2  25        3.84        5.66     21.54 o 
   1   3  25      953.74      887.40     18.70 o 
   2   3  25       67.52       97.96      8.74 o 
   3   3  25      902.82      878.49     18.76 o 
   4   3  25        3.06        1.32      9.27 o 
   5   3  25      279.80      275.94     20.23 o 
   6   3  25        3.26      -13.20     13.20 o 
   7   3  25      190.06      198.28     43.03 o 
   8   3  25       12.68       -1.00     19.40 o 
   9   3  25      105.31       47.87     28.46 o 
   0   4  25      580.85      623.44     23.52 o 
   1   4  25      111.55      135.88      9.74 o 
   2   4  25      158.71      161.64      9.97 o 
   3   4  25       38.13       53.87      7.80 o 
   4   4  25        1.45        4.29      6.97 o 
   5   4  25        2.75        8.82     11.53 o 
   6   4  25      130.07      126.54     18.82 o 
   7   4  25       47.01       16.31     23.70 o 
   8   4  25        0.45       14.02     29.43 o 
   1   5  25      210.94      221.61     11.40 o 
   2   5  25      444.74      391.35     15.68 o 
   3   5  25      408.83      478.45     17.49 o 
   4   5  25        8.52       19.79      8.27 o 
   5   5  25      354.47      333.43     24.12 o 
   6   5  25       36.69       21.14     13.76 o 
   7   5  25        0.54      -15.36     16.72 o 
   8   5  25        3.93      -28.43     40.11 o 
   0   6  25     2266.08     2071.76     44.11 o 
   1   6  25      506.93      515.54     16.00 o 
   2   6  25       23.81       27.08      7.86 o 
   3   6  25      612.01      659.22     23.33 o 
   4   6  25      110.52      127.61     12.25 o 
   5   6  25      133.14      140.52     15.65 o 
   6   6  25       50.13       45.77     14.78 o 
   7   6  25       32.16        8.53     27.62 o 
   8   6  25       32.98       10.37     30.16 o 
   1   7  25      180.93      217.22     13.90 o 
   2   7  25        1.59        0.42      7.01 o 
   3   7  25       14.01       10.02      7.93 o 
   4   7  25      195.96      167.59     15.24 o 
   5   7  25       67.60       68.72     11.77 o 
   6   7  25       14.60       -7.21     16.06 o 
   7   7  25        3.87      -20.05     20.05 o 
   8   7  25        9.88      -15.02     28.35 o 
   0   8  25      346.91      281.06     28.25 o 
   1   8  25       35.83       47.90      9.02 o 
   2   8  25        1.18        9.49      7.54 o 
   3   8  25        4.28        0.30      8.08 o 
   4   8  25      432.38      445.77     22.18 o 
   5   8  25      108.56      147.93     18.88 o 
   6   8  25        0.92        9.61     33.06 o 
   7   8  25       26.68       14.26     25.71 o 
   1   9  25      256.07      253.34     16.07 o 
   2   9  25       24.24       22.34      9.30 o 
   3   9  25      298.40      292.84     20.01 o 
   4   9  25       32.34       25.45     15.97 o 
   5   9  25       67.12       69.68     14.90 o 
   6   9  25        0.04        3.88     15.21 o 
   7   9  25       16.56       17.27     26.92 o 
   0  10  25       65.80       74.36     20.49 o 
   1  10  25        0.01       -3.89      8.67 o 
   2  10  25       11.92       16.59     18.67 o 
   3  10  25       22.78       15.21     12.14 o 
   4  10  25      239.21      246.39     23.82 o 
   5  10  25       75.71       72.91     15.67 o 
   6  10  25       23.28       75.75     21.00 o 
   1  11  25        1.72       -6.59      9.31 o 
   2  11  25        4.90       15.02     10.23 o 
   3  11  25      228.61      283.37     24.97 o 
   4  11  25        6.48       25.32     12.47 o 
   5  11  25        3.82       15.74     14.79 o 
   0  12  25      377.06      436.80     41.02 o 
   1  12  25        0.35       -0.07     10.15 o 
   2  12  25      122.19       99.41     26.87 o 
   3  12  25        1.16        0.88     11.13 o 
   4  12  25        5.54       10.74     13.22 o 
   5  12  25       57.90       60.68     16.49 o 
   1  13  25       56.89       66.28     17.90 o 
   2  13  25       22.74       14.09     17.13 o 
   3  13  25        6.15       30.92     15.09 o 
   0  14  25       52.20       49.80     33.20 o 
   1  14  25      242.54      270.20     30.86 o 
   0   0  26      222.10      216.67     35.76 o 
   1   0  26      290.89      270.60     12.77 o 
   2   0  26       31.83        8.03     12.97 o 
   3   0  26      558.58      568.99     76.44 o 
   4   0  26      963.63      953.71     43.12 o 
   5   0  26     3224.32     3269.66     78.18 o 
   6   0  26      207.99      219.80     24.70 o 
   7   0  26      927.29      967.51     69.12 o 
   8   0  26       57.06       35.39     29.59 o 
   9   0  26      150.32       70.91     35.91 o 
   1   1  26       41.00       33.69      5.29 o 
   2   1  26      145.36      147.18     10.55 o 
   3   1  26        3.78        3.81      5.57 o 
   4   1  26     1741.42     1767.49     35.76 o 
   5   1  26       36.22       86.19     11.81 o 
   6   1  26      517.15      528.45     27.28 o 
   7   1  26       46.75       37.91     18.54 o 
   8   1  26        0.32      -18.10     18.10 o 
   9   1  26       34.80      -19.25     19.25 o 
   0   2  26      332.47      344.09     15.02 o 
   1   2  26       15.23       12.98      4.18 o 
   2   2  26      686.10      676.85     16.68 o 
   3   2  26      261.82      299.23     15.35 o 
   4   2  26       29.57       30.09      8.51 o 
   5   2  26      394.17      411.52     23.40 o 
   6   2  26       97.47      123.66     17.02 o 
   7   2  26      415.85      449.44     32.56 o 
   8   2  26      181.09      173.57     27.09 o 
   9   2  26        8.57      -19.92     19.92 o 
   1   3  26       25.34       24.68      5.30 o 
   2   3  26       25.14       34.40      6.19 o 
   3   3  26       58.37       50.46      6.87 o 
   4   3  26       18.65       41.36     11.04 o 
   5   3  26        9.39       25.93     10.90 o 
   6   3  26       82.81       93.85     15.70 o 
   7   3  26        2.99       -7.25     13.27 o 
   8   3  26       19.46       21.47     19.63 o 
   9   3  26       70.55       22.05     28.09 o 
   0   4  26      383.80      370.62     19.26 o 
   1   4  26      699.59      689.93     18.32 o 
   2   4  26        6.01       12.68      5.69 o 
   3   4  26      487.41      488.09     17.19 o 
   4   4  26       69.19       95.24     13.19 o 
   5   4  26      353.79      354.05     22.53 o 
   6   4  26        4.01       25.65     13.46 o 
   7   4  26       67.37       29.88     16.40 o 
   8   4  26      289.57      260.13     36.05 o 
   1   5  26      105.62      105.78      8.86 o 
   2   5  26     1401.39     1460.37     27.38 o 
   3   5  26      506.62      503.42     26.46 o 
   4   5  26      906.71      830.08     24.20 o 
   5   5  26      166.47      211.10     20.65 o 
   6   5  26        6.13       13.23     13.04 o 
   7   5  26       55.79       31.81     16.02 o 
   8   5  26        0.00       -4.85     66.01 o 
   0   6  26      524.75      574.19     26.37 o 
   1   6  26      114.12      133.48      9.99 o 
   2   6  26       14.22       32.42      8.35 o 
   3   6  26     1087.78     1018.46     26.77 o 
   4   6  26      247.18      294.91     17.27 o 
   5   6  26        0.92        3.04     11.14 o 
   6   6  26        0.63      -12.35     12.35 o 
   7   6  26        3.01      -51.15     51.15 o 
   8   6  26        0.61      -26.85     26.85 o 
   1   7  26      248.72      198.96     16.09 o 
   2   7  26       16.04        3.40      7.28 o 
   3   7  26      298.83      261.30     17.61 o 
   4   7  26      111.65      116.83     12.57 o 
   5   7  26       18.41       30.30     10.41 o 
   6   7  26       66.56      101.65     26.01 o 
   7   7  26       34.27       27.15     29.19 o 
   8   7  26       64.12       40.77     32.52 o 
   0   8  26      349.23      288.78     28.49 o 
   1   8  26      314.13      281.67     16.27 o 
   2   8  26        1.49        0.54      6.80 o 
   3   8  26       11.55        8.64      8.35 o 
   4   8  26        8.41       16.39      8.86 o 
   5   8  26       95.98       87.52     14.92 o 
   6   8  26        0.51       -2.39     17.55 o 
   7   8  26      127.31       91.46     32.08 o 
   1   9  26      455.23      334.50     23.21 o 
   2   9  26      240.31      251.45     16.89 o 
   3   9  26        3.51        0.29      8.40 o 
   4   9  26      124.98      159.73     17.45 o 
   5   9  26       22.85       49.03     13.23 o 
   6   9  26       85.31       60.33     21.17 o 
   7   9  26       80.28      110.38     34.81 o 
   0  10  26      143.61      103.67     38.48 o 
   1  10  26       14.73       -5.20      8.43 o 
   2  10  26       13.33       20.14     11.16 o 
   3  10  26      321.41      394.85     24.23 o 
   4  10  26       16.51       34.24     12.22 o 
   5  10  26       40.57       44.49     14.43 o 
   6  10  26        0.85        8.71     29.43 o 
   1  11  26        1.03       -9.40      9.73 o 
   2  11  26      152.29      169.83     18.68 o 
   3  11  26        0.01       -5.99     11.24 o 
   4  11  26       23.23       40.97     13.11 o 
   5  11  26       83.49      154.03     23.33 o 
   0  12  26       98.65      135.15     25.80 o 
   1  12  26      508.30      538.66     32.20 o 
   2  12  26      171.10      227.96     26.53 o 
   3  12  26        0.00       10.89     11.57 o 
   4  12  26        4.63       23.13     13.62 o 
   1  13  26        0.39       19.78     15.80 o 
   2  13  26       29.41        9.88     15.30 o 
   3  13  26       16.39       33.77     15.25 o 
   0  14  26       25.22       29.91     31.23 o 
   1  14  26      189.74      193.42     27.86 o 
   1   1  27      345.52      335.81     12.57 o 
   2   1  27       39.60       49.80      8.31 o 
   3   1  27      541.97      551.96     19.27 o 
   4   1  27      407.31      411.39     18.30 o 
   5   1  27     3280.53     3494.93     58.08 o 
   6   1  27        0.34       -7.73     11.61 o 
   7   1  27       13.35        6.72     17.69 o 
   8   1  27        5.75      -16.59     16.59 o 
   9   1  27       43.23       26.98     27.40 o 
   0   2  27      955.82      845.72     22.48 o 
   1   2  27      125.01      116.28      8.77 o 
   2   2  27     1171.30     1129.59     22.40 o 
   3   2  27       48.88       53.10      8.87 o 
   4   2  27      320.45      338.45     18.71 o 
   5   2  27      153.39      141.22     16.03 o 
   6   2  27      989.44      994.57     34.59 o 
   7   2  27      195.25      208.36     21.79 o 
   8   2  27       13.57      -16.14     18.55 o 
   9   2  27       78.38       55.36     23.52 o 
   1   3  27        4.10        1.94      5.26 o 
   2   3  27      191.45      192.05     10.84 o 
   3   3  27      197.78      187.95     11.47 o 
   4   3  27      352.18      367.26     21.06 o 
   5   3  27     2165.67     2185.09     49.34 o 
   6   3  27      128.98      135.23     17.26 o 
   7   3  27      192.33      214.63     21.51 o 
   8   3  27       79.64       66.97     33.92 o 
   0   4  27      442.32      472.02     28.63 o 
   1   4  27        0.37       -4.19      4.19 o 
   2   4  27      827.83      804.35     19.30 o 
   3   4  27      145.14      170.40     11.64 o 
   4   4  27      260.97      271.47     18.75 o 
   5   4  27      763.29      828.40     30.59 o 
   6   4  27      116.41      116.75     17.07 o 
   7   4  27      177.91      191.35     20.29 o 
   8   4  27      180.41      133.54     30.77 o 
   1   5  27     1194.42     1175.60     24.41 o 
   2   5  27      233.35      177.29     13.47 o 
   3   5  27       21.45       17.02      7.94 o 
   4   5  27        1.10        8.04      8.67 o 
   5   5  27     1418.91     1294.38     41.60 o 
   6   5  27        0.03        1.57     12.48 o 
   7   5  27       41.25        3.42     15.88 o 
   8   5  27       11.94       27.96     23.99 o 
   0   6  27       96.45      114.52     14.41 o 
   1   6  27      466.18      438.98     15.82 o 
   2   6  27      629.55      526.70     19.96 o 
   3   6  27       96.45      101.14     12.56 o 
   4   6  27       79.86       95.29     11.66 o 
   5   6  27      571.29      546.48     30.73 o 
   6   6  27      345.05      301.87     25.41 o 
   7   6  27       51.89       54.06     22.59 o 
   8   6  27       13.09      -12.05     34.94 o 
   1   7  27      289.49      259.02     15.15 o 
   2   7  27      233.69      232.54     15.17 o 
   3   7  27      265.06      256.11     23.75 o 
   4   7  27        2.28       22.22      9.05 o 
   5   7  27       76.61       32.77     13.39 o 
   6   7  27       15.53       39.70     21.25 o 
   7   7  27       44.58       15.58     33.80 o 
   0   8  27        9.79       -7.64     10.55 o 
   1   8  27      200.06      159.93     14.52 o 
   2   8  27      210.82      213.36     15.01 o 
   3   8  27      147.14      127.07     14.11 o 
   4   8  27       20.44       29.69      9.78 o 
   5   8  27        0.59       25.99     11.74 o 
   6   8  27        6.08      -12.69     14.83 o 
   7   8  27       16.09      -15.44     26.83 o 
   1   9  27        0.02        8.43      8.80 o 
   2   9  27       25.66       20.42      9.02 o 
   3   9  27       17.74       18.23      9.63 o 
   4   9  27       16.01       20.49     10.70 o 
   5   9  27      169.10      252.01     21.70 o 
   6   9  27       63.82      103.56     28.10 o 
   7   9  27        6.53       -8.50     50.67 o 
   0  10  27      429.79      458.76     39.62 o 
   1  10  27      282.64      236.43     20.52 o 
   2  10  27       73.67       69.89     15.42 o 
   3  10  27        2.96       17.61     10.42 o 
   4  10  27       13.77        7.50     16.57 o 
   5  10  27        7.95        7.06     12.06 o 
   6  10  27        2.52       -7.99     18.23 o 
   1  11  27       12.87       22.52     11.86 o 
   2  11  27        5.77        5.39     11.03 o 
   3  11  27       12.28       18.68     14.84 o 
   4  11  27      103.77      175.24     19.39 o 
   5  11  27       74.94      118.86     30.08 o 
   0  12  27        0.05        6.56     16.97 o 
   1  12  27        1.30        5.83     11.34 o 
   2  12  27        7.01       -2.75     13.17 o 
   3  12  27       11.66       13.97     13.28 o 
   4  12  27      117.53      153.09     27.67 o 
   1  13  27       89.90       64.55     19.75 o 
   2  13  27       50.73       55.70     19.48 o 
   3  13  27      269.15      257.73     26.51 o 
   0  14  27       31.86      100.77     41.43 o 
   0   0  28      618.30      536.59     24.01 o 
   1   0  28      838.03      760.33     26.79 o 
   2   0  28      299.96      286.86     24.18 o 
   3   0  28     3154.39     2974.09     68.71 o 
   4   0  28     1696.64     1694.47     50.10 o 
   5   0  28      805.42      838.90     36.90 o 
   6   0  28       25.60       10.11     23.21 o 
   7   0  28      222.81      189.04     36.10 o 
   8   0  28        3.05      -25.23     73.59 o 
   9   0  28       45.38      -10.54     29.04 o 
   1   1  28       12.73       17.36      4.88 o 
   2   1  28     1028.59     1008.18     26.74 o 
   3   1  28      296.30      285.96     22.88 o 
   4   1  28       74.60       79.56     11.25 o 
   5   1  28       30.33       41.03     10.60 o 
   6   1  28       17.05       -7.18     12.67 o 
   7   1  28        3.19        0.40     13.21 o 
   8   1  28        1.64      -16.88     16.88 o 
   9   1  28       10.62      -30.38     30.38 o 
   0   2  28      376.13      311.53     14.71 o 
   1   2  28        9.70       15.72      5.92 o 
   2   2  28      735.35      683.69     19.30 o 
   3   2  28     1908.52     1832.68     35.66 o 
   4   2  28       39.38       42.31      9.13 o 
   5   2  28      161.65      144.43     16.46 o 
   6   2  28        1.63        5.14     13.96 o 
   7   2  28      766.71      781.79     34.54 o 
   8   2  28        1.39      -19.96     19.96 o 
   1   3  28      256.03      257.21     12.55 o 
   2   3  28        0.70        9.70      5.62 o 
   3   3  28      614.34      545.52     20.82 o 
   4   3  28      111.49      110.63     14.08 o 
   5   3  28       88.02       73.55     14.23 o 
   6   3  28        4.27        3.89     15.31 o 
   7   3  28       14.15        0.91     17.39 o 
   8   3  28        0.18      -18.02     18.02 o 
   0   4  28       53.78       43.88      9.87 o 
   1   4  28       11.68        3.83      5.39 o 
   2   4  28       66.24       87.40      8.46 o 
   3   4  28      843.92      802.89     20.83 o 
   4   4  28       23.60       16.04     10.85 o 
   5   4  28       70.68       96.26     15.19 o 
   6   4  28       55.38       51.61     14.29 o 
   7   4  28      845.10      816.04     34.96 o 
   8   4  28        1.78      -16.01     24.31 o 
   1   5  28        8.43        9.17      5.92 o 
   2   5  28       12.64        6.72      6.20 o 
   3   5  28      267.25      232.63     15.16 o 
   4   5  28      555.96      570.27     26.66 o 
   5   5  28       32.71       30.17     12.02 o 
   6   5  28       10.45       14.57     12.63 o 
   7   5  28        8.13      -12.98     12.98 o 
   8   5  28       55.37       -6.19     24.85 o 
   0   6  28        4.64        9.79      9.00 o 
   1   6  28      111.65       89.98      8.87 o 
   2   6  28        0.01       -0.34      6.48 o 
   3   6  28      260.43      208.29     14.98 o 
   4   6  28        1.04       -5.50      8.67 o 
   5   6  28      161.01      182.59     30.24 o 
   6   6  28       49.65       62.24     16.09 o 
   7   6  28      169.95      148.73     27.36 o 
   8   6  28        8.21        7.27     30.88 o 
   1   7  28       29.19       24.38      8.41 o 
   2   7  28      401.12      403.32     19.40 o 
   3   7  28       12.29        4.66      9.78 o 
   4   7  28        2.15       -1.65      8.20 o 
   5   7  28        1.86      -10.82     10.82 o 
   6   7  28      143.15      160.30     26.11 o 
   7   7  28        2.08        5.81     31.97 o 
   0   8  28      611.65      621.14     36.56 o 
   1   8  28      461.51      399.04     25.77 o 
   2   8  28      263.22      245.08     16.24 o 
   3   8  28       23.58       13.40     10.75 o 
   4   8  28       99.61      106.94     13.60 o 
   5   8  28       12.27       16.38     15.81 o 
   6   8  28        0.69       25.87     17.74 o 
   7   8  28        1.85      -21.17     21.17 o 
   1   9  28       29.74       23.92      9.79 o 
   2   9  28        8.72        7.48     11.07 o 
   3   9  28       60.45       39.55     13.62 o 
   4   9  28       14.00       20.16     10.97 o 
   5   9  28       13.13       20.12     14.42 o 
   6   9  28        2.77      -14.07     16.49 o 
   0  10  28      211.93      289.63     32.04 o 
   1  10  28        8.20        0.96      9.13 o 
   2  10  28        4.16        4.15      9.75 o 
   3  10  28       23.53       24.24     13.08 o 
   4  10  28        3.27       24.78     12.13 o 
   5  10  28        2.71        7.51     12.76 o 
   6  10  28       24.69        7.61     17.39 o 
   1  11  28      216.32      248.05     22.52 o 
   2  11  28       55.35       59.59     20.63 o 
   3  11  28       14.28        9.79     14.80 o 
   4  11  28        0.19       10.21     12.37 o 
   5  11  28       10.35       20.31     16.39 o 
   0  12  28      118.26      175.01     35.40 o 
   1  12  28       93.90       97.08     16.84 o 
   2  12  28        2.99      -12.45     12.45 o 
   3  12  28        3.72       15.52     14.20 o 
   4  12  28        0.02       13.19     14.76 o 
   1  13  28       27.33       24.67     17.20 o 
   2  13  28      212.11      244.31     29.23 o 
   3  13  28        2.75       26.79     15.31 o 
   1   1  29      956.54      926.73     20.85 o 
   2   1  29      229.57      236.61     14.46 o 
   3   1  29     3469.16     3453.31     54.65 o 
   4   1  29       73.67       89.01     10.76 o 
   5   1  29        1.99       -5.58      8.59 o 
   6   1  29       43.49       22.47     13.41 o 
   7   1  29      102.25       45.42     20.06 o 
   8   1  29        0.02      -18.14     19.14 o 
   0   2  29      372.84      354.83     19.54 o 
   1   2  29      491.81      483.19     15.59 o 
   2   2  29      108.83      113.31     10.51 o 
   3   2  29     1311.21     1264.16     28.80 o 
   4   2  29      370.14      342.58     17.70 o 
   5   2  29        6.54       24.89     11.49 o 
   6   2  29      531.34      570.07     29.15 o 
   7   2  29      326.65      364.46     25.84 o 
   8   2  29       48.55       28.93     19.75 o 
   1   3  29      733.98      712.98     17.54 o 
   2   3  29      234.46      239.75     12.31 o 
   3   3  29      673.99      686.50     30.75 o 
   4   3  29     1399.83     1432.48     40.43 o 
   5   3  29       69.47       56.27     13.56 o 
   6   3  29      178.54      178.19     18.75 o 
   7   3  29       30.46       10.82     16.74 o 
   8   3  29        2.12      -22.67     22.67 o 
   0   4  29      244.19      251.77     18.58 o 
   1   4  29        4.76        4.73      5.50 o 
   2   4  29       98.36       98.00      8.83 o 
   3   4  29      227.49      236.67     17.24 o 
   4   4  29      137.31      136.93     14.87 o 
   5   4  29       68.71       85.05     14.56 o 
   6   4  29        9.16        8.55     13.72 o 
   7   4  29      128.55      125.93     20.60 o 
   8   4  29       34.38       24.36     19.43 o 
   1   5  29      103.00       95.73      9.01 o 
   2   5  29       50.57       32.13      8.21 o 
   3   5  29        0.67        2.64      7.41 o 
   4   5  29       83.69       57.05     12.34 o 
   5   5  29       14.34        8.43     11.40 o 
   6   5  29        0.92       10.01     12.70 o 
   7   5  29        8.73      -13.33     13.33 o 
   8   5  29        4.94       12.95     25.21 o 
   0   6  29      241.95      235.56     19.37 o 
   1   6  29        3.78        3.05      6.18 o 
   2   6  29        7.87        4.50      6.90 o 
   3   6  29      109.78      125.61     12.46 o 
   4   6  29       44.29       42.89     11.14 o 
   5   6  29      120.52      132.64     18.59 o 
   6   6  29        5.93        8.08     12.40 o 
   7   6  29       12.34       15.77     17.80 o 
   8   6  29        7.46      -21.54     21.54 o 
   1   7  29      668.04      628.50     23.01 o 
   2   7  29       20.08       15.53      7.78 o 
   3   7  29      374.26      364.85     21.78 o 
   4   7  29       88.31       94.05     11.82 o 
   5   7  29        0.09      -15.72     15.72 o 
   6   7  29       12.91       25.03     17.36 o 
   7   7  29       88.43       76.30     24.78 o 
   0   8  29      124.69      122.93     20.71 o 
   1   8  29       16.07        8.13      8.05 o 
   2   8  29       29.95       19.73      9.46 o 
   3   8  29       34.86       28.08      9.50 o 
   4   8  29      227.88      228.29     16.42 o 
   5   8  29       87.15       49.32     17.80 o 
   6   8  29        2.16        6.52     17.12 o 
   7   8  29      146.61       28.01     30.39 o 
   1   9  29      317.58      261.91     21.06 o 
   2   9  29      334.49      378.70     22.57 o 
   3   9  29        1.88        0.90      9.97 o 
   4   9  29        0.18       10.63      9.34 o 
   5   9  29      105.37      117.05     23.41 o 
   6   9  29        3.81        6.33     19.14 o 
   0  10  29      642.67      677.59     57.81 o 
   1  10  29      115.22      141.55     19.44 o 
   2  10  29       25.26       22.76     12.88 o 
   3  10  29      129.33      186.08     18.38 o 
   4  10  29        0.13        4.76     11.60 o 
   5  10  29       60.63       67.05     17.95 o 
   6  10  29        2.73      -16.17     16.84 o 
   1  11  29        2.59       10.43     11.10 o 
   2  11  29       92.93       98.85     16.55 o 
   3  11  29       26.80       46.65     17.19 o 
   4  11  29        0.05       10.20     16.13 o 
   5  11  29       52.57       81.70     17.26 o 
   0  12  29      132.92      104.90     26.65 o 
   1  12  29       30.53       44.69     14.49 o 
   2  12  29       23.07       61.16     17.97 o 
   3  12  29      212.81      244.79     25.29 o 
   4  12  29       40.00       62.16     19.86 o 
   1  13  29      363.28      495.65     39.40 o 
   2  13  29      113.63      119.97     47.98 o 
   0   0  30     1439.82     1300.27     41.61 o 
   1   0  30     1480.80     1372.21     38.52 o 
   2   0  30      958.11      901.09     32.10 o 
   3   0  30     1435.32     1426.39     43.69 o 
   4   0  30      893.75      876.66     34.98 o 
   5   0  30      587.18      616.04     32.74 o 
   6   0  30       52.93       49.00     17.65 o 
   7   0  30      171.58      137.46     32.05 o 
   8   0  30       45.72      -10.55     56.22 o 
   1   1  30     3552.75     3198.78     48.78 o 
   2   1  30      450.23      445.66     17.86 o 
   3   1  30      652.56      696.19     21.43 o 
   4   1  30      516.71      480.05     20.18 o 
   5   1  30        2.33       -4.17     14.58 o 
   6   1  30       33.55       10.62     13.23 o 
   7   1  30       14.19        2.28     16.58 o 
   8   1  30       40.27       28.55     21.08 o 
   0   2  30     2698.91     2620.13     59.10 o 
   1   2  30     2553.85     2426.88     39.22 o 
   2   2  30       18.57       17.39      7.01 o 
   3   2  30      158.49      179.09     12.98 o 
   4   2  30       29.30       39.06      8.89 o 
   5   2  30      285.65      313.85     21.91 o 
   6   2  30      473.71      446.37     26.82 o 
   7   2  30      305.35      306.00     24.94 o 
   8   2  30      131.92      134.08     24.88 o 
   1   3  30     3786.12     3364.75     47.28 o 
   2   3  30      419.27      403.41     17.79 o 
   3   3  30     1230.24     1182.18     27.89 o 
   4   3  30      285.32      303.16     20.38 o 
   5   3  30       23.64       33.20     12.58 o 
   6   3  30       14.32       24.73     13.73 o 
   7   3  30        0.06      -11.21     13.44 o 
   8   3  30      109.51      108.85     24.78 o 
   0   4  30      813.77      781.96     29.08 o 
   1   4  30      540.69      508.13     16.35 o 
   2   4  30      711.89      642.09     22.34 o 
   3   4  30        8.49        4.16      8.75 o 
   4   4  30       28.93       16.89     10.28 o 
   5   4  30       60.68       23.46     13.45 o 
   6   4  30      656.13      657.40     32.34 o 
   7   4  30      235.80      227.75     22.79 o 
   8   4  30      169.94      140.61     25.08 o 
   1   5  30      195.68      185.07     12.20 o 
   2   5  30       81.38       72.45     11.02 o 
   3   5  30      515.58      482.70     23.95 o 
   4   5  30      485.12      495.01     25.81 o 
   5   5  30       17.05       15.22     12.18 o 
   6   5  30       66.17       75.48     17.33 o 
   7   5  30        2.83        1.39     13.93 o 
   8   5  30       59.73      -10.34     23.86 o 
   0   6  30      441.85      356.90     23.59 o 
   1   6  30      283.85      218.75     15.18 o 
   2   6  30       28.84       48.88      9.42 o 
   3   6  30        0.01        1.73      8.01 o 
   4   6  30       20.09       42.71     11.79 o 
   5   6  30      411.01      408.15     38.40 o 
   6   6  30       60.01       46.77     15.01 o 
   7   6  30       71.25       24.52     18.09 o 
   1   7  30      130.46      126.28     14.31 o 
   2   7  30        6.95       15.55      7.87 o 
   3   7  30        8.03        9.11      8.68 o 
   4   7  30       67.68       47.14     12.78 o 
   5   7  30        1.28      -10.86     10.86 o 
   6   7  30        3.45        4.97     14.73 o 
   7   7  30      343.96      307.15     31.46 o 
   0   8  30      702.21      612.81     39.32 o 
   1   8  30       65.78       40.68     13.74 o 
   2   8  30      101.07       93.05     12.71 o 
   3   8  30      230.19      232.29     18.73 o 
   4   8  30       13.93       21.10      9.15 o 
   5   8  30       18.35       15.97     20.24 o 
   6   8  30        3.20       16.87     19.62 o 
   7   8  30        2.66      -18.15     18.15 o 
   1   9  30      222.56      213.30     22.70 o 
   2   9  30        6.78       -8.97      8.97 o 
   3   9  30      218.70      208.09     18.94 o 
   4   9  30        8.02       10.92      9.41 o 
   5   9  30      113.99      125.06     24.05 o 
   6   9  30       64.96       76.34     61.79 o 
   0  10  30       81.28       72.83     20.01 o 
   1  10  30        0.06       -5.51      9.54 o 
   2  10  30       77.26       77.68     14.84 o 
   3  10  30       54.01       32.92     15.43 o 
   4  10  30       11.99       19.82     14.00 o 
   5  10  30        1.55        7.59     23.51 o 
   1  11  30        3.69       11.42     11.40 o 
   2  11  30       86.61      104.85     16.69 o 
   3  11  30      250.21      210.84     26.33 o 
   4  11  30        0.09       15.78     13.37 o 
   5  11  30       23.68       12.48     20.78 o 
   0  12  30       51.52       71.01     22.16 o 
   1  12  30      116.22      182.88     21.37 o 
   2  12  30        4.03       -6.59     13.91 o 
   3  12  30       24.63       69.36     17.48 o 
   4  12  30       89.83       89.32     19.32 o 
   1  13  30       15.05       24.98     17.46 o 
   2  13  30        0.59      -11.79     15.16 o 
   1   1  31      856.87      838.55     21.10 o 
   2   1  31     1156.04     1033.96     25.14 o 
   3   1  31       49.58       54.83      9.26 o 
   4   1  31      317.43      333.84     21.92 o 
   5   1  31     1001.04     1007.76     28.72 o 
   6   1  31      130.83      140.50     17.78 o 
   7   1  31       22.29       -4.92     17.12 o 
   8   1  31      290.75      274.79     30.59 o 
   0   2  31      438.33      478.90     23.18 o 
   1   2  31     5924.40     5670.10     77.24 o 
   2   2  31      221.56      209.01     13.12 o 
   3   2  31      993.35      961.23     31.42 o 
   4   2  31      192.79      210.98     15.01 o 
   5   2  31        5.62       22.08     12.30 o 
   6   2  31       37.37       60.71     14.54 o 
   7   2  31        0.03      -13.65     13.65 o 
   8   2  31       19.06      -18.73     18.73 o 
   1   3  31      392.47      390.76     14.31 o 
   2   3  31     1127.00     1082.02     25.94 o 
   3   3  31       10.38       11.76      8.95 o 
   4   3  31      387.65      387.46     22.44 o 
   5   3  31      166.59      169.96     17.60 o 
   6   3  31      199.58      183.10     19.23 o 
   7   3  31       25.56       24.32     17.42 o 
   8   3  31      119.84       86.81     23.63 o 
   0   4  31      114.74      107.77     14.00 o 
   1   4  31     3940.74     3809.83     57.37 o 
   2   4  31        1.24       -1.92      5.75 o 
   3   4  31      225.58      222.02     17.32 o 
   4   4  31        0.33       -1.01     10.04 o 
   5   4  31       79.94       73.38     15.06 o 
   6   4  31       49.05       59.85     15.75 o 
   7   4  31      105.62      132.84     22.91 o 
   8   4  31        4.18       11.50     19.90 o 
   1   5  31        3.48        7.06      6.28 o 
   2   5  31      206.69      210.60     16.11 o 
   3   5  31       53.43       40.71     11.26 o 
   4   5  31        8.25       14.05     10.82 o 
   5   5  31        9.94        3.40     12.50 o 
   6   5  31       23.98        2.05     13.18 o 
   7   5  31       91.01       44.21     16.99 o 
   8   5  31       46.88       75.11     28.39 o 
   0   6  31      118.77      109.05     16.85 o 
   1   6  31      109.42      127.16     12.54 o 
   2   6  31       76.95       71.80     10.10 o 
   3   6  31       26.89       22.74      9.42 o 
   4   6  31       23.72       20.00     10.92 o 
   5   6  31      196.94      255.08     21.34 o 
   6   6  31       52.35       59.32     19.04 o 
   7   6  31       20.46       -4.97     17.40 o 
   1   7  31       61.58       84.25     11.30 o 
   2   7  31      471.94      454.08     22.97 o 
   3   7  31       58.71       50.51     10.51 o 
   4   7  31        1.25        1.06     10.31 o 
   5   7  31       30.05       14.58     12.19 o 
   6   7  31        2.60        4.28     15.86 o 
   7   7  31       88.97      115.92     23.51 o 
   0   8  31        0.71        3.54     12.50 o 
   1   8  31      182.81      159.75     14.98 o 
   2   8  31        0.01       -7.16      7.16 o 
   3   8  31       22.18       24.17      9.45 o 
   4   8  31       72.85       79.89     15.01 o 
   5   8  31       63.14       59.06     14.33 o 
   6   8  31       21.17      -11.73     20.78 o 
   1   9  31        3.16       -2.81      8.94 o 
   2   9  31      421.77      378.65     22.94 o 
   3   9  31        0.05       -9.38     15.80 o 
   4   9  31      187.88      255.70     19.57 o 
   5   9  31        4.36      -15.41     16.83 o 
   6   9  31      118.44      135.43     35.34 o 
   0  10  31       46.94       40.21     17.33 o 
   1  10  31      131.03      119.25     34.58 o 
   2  10  31       45.42       42.53     12.63 o 
   3  10  31       95.83       84.39     14.86 o 
   4  10  31        0.10       -0.12     12.06 o 
   5  10  31       23.09       35.83     17.52 o 
   1  11  31      111.34      116.12     17.66 o 
   2  11  31       38.60       47.14     14.33 o 
   3  11  31       37.36       23.77     17.81 o 
   4  11  31        1.24        7.74     13.98 o 
   0  12  31        0.27        4.92     16.59 o 
   1  12  31       94.11       96.07     17.58 o 
   2  12  31       22.64       28.51     17.17 o 
   3  12  31       87.09       94.36     18.57 o 
   1  13  31       22.18       47.58     18.87 o 
   0   0  32      792.17      780.42     51.77 o 
   1   0  32     1040.75     1000.69     39.20 o 
   2   0  32     1757.20     1606.07     45.39 o 
   3   0  32      387.28      392.96     26.06 o 
   4   0  32       17.89       19.80     13.73 o 
   5   0  32      201.98      261.48     25.26 o 
   6   0  32      329.25      353.34     40.18 o 
   7   0  32      370.26      288.59     41.06 o 
   8   0  32      190.50      180.82     39.62 o 
   1   1  32      225.04      247.67     13.24 o 
   2   1  32      179.36      200.39     12.92 o 
   3   1  32       28.00       41.46      8.83 o 
   4   1  32       18.48       25.35      9.29 o 
   5   1  32      159.90      158.36     14.74 o 
   6   1  32       28.40       28.54     14.14 o 
   7   1  32        8.32       10.12     18.55 o 
   8   1  32        0.17       -5.91     19.26 o 
   0   2  32      862.89      819.21     29.07 o 
   1   2  32     3487.43     3282.10     50.76 o 
   2   2  32      278.20      269.34     15.06 o 
   3   2  32     1025.26      980.33     25.76 o 
   4   2  32        0.37       -7.00      7.60 o 
   5   2  32      182.29      200.75     18.54 o 
   6   2  32       57.05       71.87     17.67 o 
   7   2  32        3.44       -6.43     14.76 o 
   8   2  32       64.27       59.57     22.54 o 
   1   3  32     2337.68     2302.39     39.64 o 
   2   3  32      346.89      328.98     16.22 o 
   3   3  32      114.69      154.67     13.07 o 
   4   3  32        4.48       -2.98     10.60 o 
   5   3  32      724.01      728.48     30.88 o 
   6   3  32        8.89       18.10     13.69 o 
   7   3  32       26.19       17.78     15.23 o 
   8   3  32       27.39       12.31     19.24 o 
   0   4  32     1391.31     1366.00     40.43 o 
   1   4  32     1497.45     1407.54     29.44 o 
   2   4  32       33.09       15.86      7.69 o 
   3   4  32      330.66      266.07     18.38 o 
   4   4  32       73.30       70.70     14.41 o 
   5   4  32       29.16       26.09     12.86 o 
   6   4  32       47.62       65.58     15.23 o 
   7   4  32      107.70      100.54     31.79 o 
   8   4  32       21.41       18.41     20.43 o 
   1   5  32      395.56      430.26     18.95 o 
   2   5  32        7.71       16.40      7.79 o 
   3   5  32       22.62       20.73     10.27 o 
   4   5  32        1.28        7.68     10.28 o 
   5   5  32      285.07      285.05     21.92 o 
   6   5  32       84.62       63.38     15.67 o 
   7   5  32       22.45        2.53     14.61 o 
   0   6  32      139.44      141.86     16.55 o 
   1   6  32      305.94      276.25     17.24 o 
   2   6  32        0.72        0.60      7.63 o 
   3   6  32        1.00       -3.11      9.04 o 
   4   6  32       83.68       92.35     14.71 o 
   5   6  32      360.02      370.95     25.11 o 
   6   6  32      100.11       95.48     17.79 o 
   7   6  32        1.89      -16.74     16.74 o 
   1   7  32        2.69        2.43      7.34 o 
   2   7  32       22.43       19.99      8.97 o 
   3   7  32       13.47       13.48      9.05 o 
   4   7  32      207.27      240.34     20.15 o 
   5   7  32       21.56       28.53     13.32 o 
   6   7  32       61.67       75.77     20.30 o 
   7   7  32        0.02        8.77     18.28 o 
   0   8  32      174.98      168.13     24.58 o 
   1   8  32        0.23       -3.72      7.90 o 
   2   8  32       53.39       47.97     11.19 o 
   3   8  32       58.27       52.19     12.04 o 
   4   8  32      164.17      156.63     18.25 o 
   5   8  32        0.36      -11.29     11.29 o 
   6   8  32       78.52       69.64     20.53 o 
   1   9  32       21.05       26.69     10.84 o 
   2   9  32       53.88       46.50     11.53 o 
   3   9  32       40.31       43.52     12.36 o 
   4   9  32        1.87      -10.67     10.67 o 
   5   9  32      315.23      333.99     49.51 o 
   6   9  32      242.34      353.27     43.27 o 
   0  10  32      103.88       75.66     20.78 o 
   1  10  32      101.67       83.08     14.59 o 
   2  10  32        2.26       -0.83     10.39 o 
   3  10  32      115.20      133.33     17.11 o 
   4  10  32      148.25      175.02     25.71 o 
   5  10  32       18.52       32.30     28.35 o 
   1  11  32      158.30      143.09     19.04 o 
   2  11  32       12.70       17.84     12.35 o 
   3  11  32       48.88       66.78     26.76 o 
   4  11  32        7.71       16.99     24.47 o 
   0  12  32        3.54       -6.50     16.14 o 
   1  12  32        1.78       -2.49     11.48 o 
   2  12  32        1.82       12.14     15.79 o 
   3  12  32       27.37       43.40     16.08 o 
   1  13  32        3.03       15.88     17.21 o 
   1   1  33      894.21      827.87     21.23 o 
   2   1  33      571.46      581.96     19.49 o 
   3   1  33     1636.67     1562.35     33.49 o 
   4   1  33      236.00      278.85     17.10 o 
   5   1  33       40.12       45.74     13.91 o 
   6   1  33        0.67        3.47     12.25 o 
   7   1  33       34.02       13.10     26.76 o 
   8   1  33        5.49      -19.06     19.06 o 
   0   2  33      934.33      897.16     32.72 o 
   1   2  33      747.65      737.95     30.79 o 
   2   2  33       12.90       20.76      7.70 o 
   3   2  33      383.24      366.78     18.09 o 
   4   2  33       73.87       79.86     16.98 o 
   5   2  33        3.11       -8.03     11.01 o 
   6   2  33       35.96       20.96     13.36 o 
   7   2  33      147.82       94.05     18.36 o 
   8   2  33      120.46      135.34     26.48 o 
   1   3  33     4162.26     3809.71     63.50 o 
   2   3  33      115.81      114.68     11.06 o 
   3   3  33      762.41      665.72     22.39 o 
   4   3  33      309.10      315.88     21.03 o 
   5   3  33       19.32       19.51     12.21 o 
   6   3  33       67.55       46.34     16.30 o 
   7   3  33        6.24       -3.17     16.53 o 
   8   3  33        8.72      -30.15     30.15 o 
   0   4  33     1083.40     1084.69     35.58 o 
   1   4  33      438.31      425.37     17.35 o 
   2   4  33      101.64      102.63     10.84 o 
   3   4  33     1693.56     1717.11     41.17 o 
   4   4  33        7.91       -6.83      9.89 o 
   5   4  33      169.35      172.72     25.00 o 
   6   4  33       53.45       60.27     15.60 o 
   7   4  33       82.61       91.98     19.06 o 
   1   5  33      875.53      759.63     21.54 o 
   2   5  33      100.24       96.84     13.42 o 
   3   5  33     1302.96     1191.82     34.30 o 
   4   5  33        1.17       -7.52      9.94 o 
   5   5  33       34.57       41.33     13.23 o 
   6   5  33        8.56       11.95     15.27 o 
   7   5  33      176.08      131.99     25.36 o 
   0   6  33      131.03      132.17     16.16 o 
   1   6  33      124.65      113.71     12.36 o 
   2   6  33       10.01       11.08      8.12 o 
   3   6  33      670.08      700.60     27.51 o 
   4   6  33        2.00        1.36     10.12 o 
   5   6  33        5.55       10.41     12.65 o 
   6   6  33        1.24      -12.72     12.72 o 
   7   6  33       74.71       29.93     19.34 o 
   1   7  33       42.28       42.14     12.43 o 
   2   7  33       11.77       14.54      8.92 o 
   3   7  33      311.37      265.36     21.83 o 
   4   7  33       54.39       34.20     12.17 o 
   5   7  33       89.90      104.19     16.99 o 
   6   7  33        8.49       -1.70     16.37 o 
   7   7  33       20.20       -2.87     17.57 o 
   0   8  33      269.96      285.60     30.61 o 
   1   8  33      287.05      266.79     18.71 o 
   2   8  33       69.33       74.09     12.30 o 
   3   8  33       73.77       89.07     14.89 o 
   4   8  33       10.61       18.43     13.25 o 
   5   8  33        0.48       -1.26     14.29 o 
   6   8  33        0.14        9.82     16.47 o 
   1   9  33      127.57      138.01     20.07 o 
   2   9  33       38.78       55.40     12.14 o 
   3   9  33        3.03        4.84     10.41 o 
   4   9  33      157.00       97.00     17.66 o 
   5   9  33      108.98      134.23     22.63 o 
   6   9  33       94.73      146.97     25.14 o 
   0  10  33      176.23      189.80     28.65 o 
   1  10  33        0.64        2.15     10.29 o 
   2  10  33       94.40      114.36     16.90 o 
   3  10  33      150.11      112.22     19.12 o 
   4  10  33       80.42       64.75     20.73 o 
   5  10  33       18.63        4.70     29.51 o 
   1  11  33       19.27        7.50     15.59 o 
   2  11  33      104.45      116.98     17.95 o 
   3  11  33       78.93      154.16     23.75 o 
   4  11  33        1.91      -14.29     16.05 o 
   0  12  33       47.71       21.34     52.08 o 
   1  12  33        0.57       -8.74     11.68 o 
   2  12  33        1.26       14.52     16.08 o 
   3  12  33        0.08       16.44     20.20 o 
   0   0  34     4099.55     3783.12    141.97 o 
   1   0  34      877.61      797.21     29.67 o 
   2   0  34      139.11       94.23     25.82 o 
   3   0  34      322.92      320.04     28.63 o 
   4   0  34       89.10       57.92     18.21 o 
   5   0  34      868.82      889.45     39.89 o 
   6   0  34       87.64      122.19     29.97 o 
   7   0  34      128.21      113.82     33.69 o 
   8   0  34        8.09      -26.27     26.27 o 
   1   1  34       11.16       20.55      7.68 o 
   2   1  34       77.00       60.45      9.22 o 
   3   1  34       35.14       44.47      9.42 o 
   4   1  34       26.72       30.20      9.61 o 
   5   1  34       11.06        0.82     12.26 o 
   6   1  34       21.42       15.58     13.22 o 
   7   1  34       31.52       18.76     19.74 o 
   8   1  34        0.10      -18.75     19.52 o 
   0   2  34     1107.54     1069.62     34.24 o 
   1   2  34      197.75      154.67     12.45 o 
   2   2  34      364.96      329.22     16.53 o 
   3   2  34      127.68      123.89     12.22 o 
   4   2  34       79.72       78.68     11.18 o 
   5   2  34        1.57       -7.32     14.02 o 
   6   2  34       27.51       25.44     13.31 o 
   7   2  34       43.41       12.43     15.16 o 
   8   2  34       71.74       42.42     22.51 o 
   1   3  34      141.20      194.92     13.76 o 
   2   3  34      124.88      128.01     11.42 o 
   3   3  34     1208.39     1280.46     30.30 o 
   4   3  34       82.91       86.28     14.04 o 
   5   3  34        9.33       10.72     11.83 o 
   6   3  34        1.48       -9.40     12.97 o 
   7   3  34       18.21       11.72     16.28 o 
   8   3  34       40.52       -4.54     21.93 o 
   0   4  34      628.68      573.54     26.83 o 
   1   4  34      586.59      497.08     18.68 o 
   2   4  34       66.93       65.61     10.14 o 
   3   4  34     1220.67     1221.88     34.41 o 
   4   4  34        2.82       -1.00      9.58 o 
   5   4  34        2.89        8.99     11.74 o 
   6   4  34       37.34       45.02     14.98 o 
   7   4  34       20.36      -18.74     18.74 o 
   1   5  34       75.13       63.40      9.05 o 
   2   5  34      347.06      316.41     22.62 o 
   3   5  34      161.92      173.64     16.64 o 
   4   5  34      162.03      180.80     17.49 o 
   5   5  34      218.01      249.71     20.85 o 
   6   5  34       33.43       31.98     14.49 o 
   7   5  34       16.68        1.91     15.26 o 
   0   6  34       89.95       94.30     14.80 o 
   1   6  34       13.39        0.83      7.65 o 
   2   6  34      247.82      223.90     19.06 o 
   3   6  34       38.77       61.72     15.25 o 
   4   6  34       41.32       43.15     15.01 o 
   5   6  34      157.17      184.07     19.88 o 
   6   6  34       27.66       -4.31     13.07 o 
   7   6  34      169.23      130.06     24.69 o 
   1   7  34        5.40        1.69      8.02 o 
   2   7  34       80.50       90.01     16.98 o 
   3   7  34      129.26      143.28     17.92 o 
   4   7  34        4.28      -10.35     10.35 o 
   5   7  34      184.04      174.16     20.04 o 
   6   7  34       10.31       -4.84     12.72 o 
   0   8  34       15.97       31.47     15.37 o 
   1   8  34       21.68       10.33      8.95 o 
   2   8  34       67.84       62.70     11.74 o 
   3   8  34        5.10        3.93     10.54 o 
   4   8  34       34.52       15.66     17.16 o 
   5   8  34       34.33       30.97     14.39 o 
   6   8  34      189.04      206.02     26.31 o 
   1   9  34       11.45       24.05     14.28 o 
   2   9  34      121.72      122.04     16.50 o 
   3   9  34       18.01       19.95     13.38 o 
   4   9  34       22.93        9.67     20.69 o 
   5   9  34        0.86       -4.32     15.55 o 
   0  10  34      334.90      409.55     46.50 o 
   1  10  34       74.52       67.32     14.56 o 
   2  10  34       99.89      125.90     21.19 o 
   3  10  34      143.86      179.22     20.38 o 
   4  10  34       50.27       28.39     18.78 o 
   5  10  34      267.77      252.98     31.01 o 
   1  11  34      135.59      150.41     19.42 o 
   2  11  34        4.35       -0.44     12.21 o 
   3  11  34       18.64       40.90     15.18 o 
   4  11  34      308.31      325.81     35.35 o 
   0  12  34       49.33       61.07     22.99 o 
   1  12  34        9.88        5.94     12.74 o 
   2  12  34        4.36       -4.93     15.22 o 
   1   1  35       98.21       99.68     10.70 o 
   2   1  35      273.13      295.37     15.71 o 
   3   1  35        9.09        7.31      8.12 o 
   4   1  35       21.66       20.11      9.11 o 
   5   1  35      105.34       78.10     25.97 o 
   6   1  35       53.80       26.34     14.13 o 
   7   1  35       68.66       84.49     22.15 o 
   8   1  35       42.86       16.38     21.24 o 
   0   2  35     1202.84     1219.76     48.99 o 
   1   2  35        8.28       -2.93      6.55 o 
   2   2  35       24.17       11.13      7.49 o 
   3   2  35      197.91      218.12     22.39 o 
   4   2  35       26.54       23.77     11.18 o 
   5   2  35      257.53      263.68     21.02 o 
   6   2  35        9.56       -3.10     13.27 o 
   7   2  35      114.72      101.70     23.50 o 
   8   2  35       11.40       -6.15     19.33 o 
   1   3  35       17.06        8.51      7.13 o 
   2   3  35      148.12      180.13     14.49 o 
   3   3  35      597.74      632.73     22.82 o 
   4   3  35        7.28        5.52     11.43 o 
   5   3  35       96.46       88.00     15.41 o 
   6   3  35      121.05       82.71     18.25 o 
   7   3  35        4.97       -6.39     15.41 o 
   0   4  35        2.49       15.62      9.23 o 
   1   4  35       53.52       32.05      8.81 o 
   2   4  35       19.95       14.09      8.13 o 
   3   4  35      536.98      569.37     26.53 o 
   4   4  35        4.46       -0.37     10.20 o 
   5   4  35      111.60      105.15     16.85 o 
   6   4  35       33.65       24.81     14.55 o 
   7   4  35       11.78        6.42     15.27 o 
   1   5  35       10.01        9.57      6.81 o 
   2   5  35       98.03      126.24     15.34 o 
   3   5  35      424.08      413.49     23.39 o 
   4   5  35       12.73       18.49     10.84 o 
   5   5  35      309.99      308.84     23.66 o 
   6   5  35       70.63       90.66     17.19 o 
   7   5  35      119.01       61.25     18.23 o 
   0   6  35       29.25       18.76     10.86 o 
   1   6  35       57.38       53.28      9.80 o 
   2   6  35      137.58      167.95     17.42 o 
   3   6  35      120.85       97.17     15.01 o 
   4   6  35       19.49       28.55     12.19 o 
   5   6  35      143.40      147.76     18.40 o 
   6   6  35       36.41        4.35     15.85 o 
   7   6  35        6.10      -21.57     21.57 o 
   1   7  35       15.09       -2.79      7.57 o 
   2   7  35       10.42        7.63      9.39 o 
   3   7  35       30.55       26.36     11.77 o 
   4   7  35        6.44       -5.18     11.14 o 
   5   7  35       46.66       53.63     15.62 o 
   6   7  35        6.08       11.22     14.02 o 
   0   8  35      182.31      236.22     29.17 o 
   1   8  35        7.60        9.03      9.72 o 
   2   8  35       17.87       18.86     10.05 o 
   3   8  35       26.11       21.83     12.31 o 
   4   8  35        0.35        4.10     12.90 o 
   5   8  35       53.88       30.48     17.58 o 
   6   8  35        0.44       -5.65     17.93 o 
   1   9  35        9.78       13.04     10.59 o 
   2   9  35      102.88      133.33     17.42 o 
   3   9  35        0.28       -8.15     11.30 o 
   4   9  35       51.76       94.28     17.87 o 
   5   9  35       69.17       69.71     22.11 o 
   0  10  35       60.66       68.13     20.38 o 
   1  10  35      155.77      156.99     18.51 o 
   2  10  35       14.07       16.11     12.44 o 
   3  10  35      339.64      402.51     48.12 o 
   4  10  35      351.53      395.15     60.43 o 
   1  11  35      136.09      165.79     32.39 o 
   2  11  35       27.99       25.09     16.36 o 
   3  11  35      105.55      166.52     24.89 o 
   0  12  35       71.80       91.53     25.21 o 
   1  12  35        8.94       -1.90     12.77 o 
   2  12  35       89.70       84.88     20.53 o 
   0   0  36      942.18      822.06     56.03 o 
   1   0  36     1237.37     1092.44     46.51 o 
   2   0  36       30.27       24.41     11.53 o 
   3   0  36       21.10        4.59     11.61 o 
   4   0  36      170.71      174.92     21.09 o 
   5   0  36      144.54      136.46     33.73 o 
   6   0  36      115.00       77.87     27.75 o 
   7   0  36        3.77        6.08     24.74 o 
   1   1  36       35.02       17.90      7.89 o 
   2   1  36      950.66      864.30     23.76 o 
   3   1  36      287.12      331.04     17.80 o 
   4   1  36      117.93       82.37     12.00 o 
   5   1  36       16.44       -0.08     16.41 o 
   6   1  36       12.38      -12.93     12.93 o 
   7   1  36       97.69       57.09     21.94 o 
   0   2  36       98.09      106.96     18.43 o 
   1   2  36      730.00      600.98     21.91 o 
   2   2  36      233.17      214.45     18.04 o 
   3   2  36      150.89      135.59     17.13 o 
   4   2  36      157.49      142.55     16.48 o 
   5   2  36        2.77       -7.76     10.97 o 
   6   2  36       17.45       -2.77     13.30 o 
   7   2  36        1.46      -17.02     17.02 o 
   1   3  36       21.79       26.11      8.41 o 
   2   3  36     1004.81      874.80     26.57 o 
   3   3  36       53.35       21.94     10.60 o 
   4   3  36        0.07       -4.28     10.27 o 
   5   3  36      403.52      418.97     26.08 o 
   6   3  36       54.41       34.42     14.78 o 
   7   3  36        0.26      -10.60     15.17 o 
   0   4  36       49.20       54.42     12.13 o 
   1   4  36     1595.12     1412.05     36.01 o 
   2   4  36        4.73       -4.25      9.81 o 
   3   4  36      219.90      232.69     18.23 o 
   4   4  36      120.20      120.87     15.56 o 
   5   4  36      544.37      561.99     29.91 o 
   6   4  36        7.57        2.02     19.38 o 
   7   4  36       39.81       27.48     16.77 o 
   1   5  36      226.32      241.55     16.41 o 
   2   5  36      369.15      327.63     22.22 o 
   3   5  36      143.82      132.99     16.47 o 
   4   5  36        1.73       -5.27     10.59 o 
   5   5  36      700.30      635.41     32.11 o 
   6   5  36        9.68        2.05     13.53 o 
   7   5  36        1.18      -16.74     16.74 o 
   0   6  36        7.96       -0.23      9.93 o 
   1   6  36       39.40       20.45      8.39 o 
   2   6  36       85.17       62.21     13.09 o 
   3   6  36        0.38        0.95     10.42 o 
   4   6  36       80.72       60.73     13.82 o 
   5   6  36      239.25      181.76     19.98 o 
   6   6  36       34.51       59.50     15.94 o 
   1   7  36       48.60       29.67      9.64 o 
   2   7  36       21.23        7.80     10.46 o 
   3   7  36       71.53       61.13     14.68 o 
   4   7  36      144.34      117.57     19.81 o 
   5   7  36      377.21      368.89     26.59 o 
   6   7  36      169.83      145.30     20.98 o 
   0   8  36      131.57      122.74     26.85 o 
   1   8  36        0.22       15.30     10.10 o 
   2   8  36       19.66        5.10     10.58 o 
   3   8  36        8.99      -10.71     17.38 o 
   4   8  36      166.11      158.21     20.63 o 
   5   8  36        9.20      -12.38     12.38 o 
   6   8  36        1.47      -17.17     17.17 o 
   1   9  36      124.10      140.15     17.54 o 
   2   9  36      122.02      161.01     18.81 o 
   3   9  36       82.24       71.46     16.57 o 
   4   9  36      100.61      160.16     20.83 o 
   5   9  36      223.81      261.68     41.98 o 
   0  10  36       87.67      186.28     28.82 o 
   1  10  36      191.03      229.73     22.42 o 
   2  10  36      133.55      113.50     19.83 o 
   3  10  36       82.60      138.85     22.67 o 
   4  10  36       93.23       98.70     23.14 o 
   1  11  36      240.77      241.49     23.86 o 
   2  11  36      309.31      390.28     29.05 o 
   3  11  36        3.73       27.37     21.26 o 
   0  12  36      254.52      296.89     37.83 o 
   1  12  36       42.88       34.43     14.77 o 
   1   1  37      475.05      441.40     23.83 o 
   2   1  37       20.75        9.64      7.67 o 
   3   1  37      584.32      554.84     26.92 o 
   4   1  37        0.79       -6.01      8.41 o 
   5   1  37       32.18       19.98     12.47 o 
   6   1  37       24.92       18.38     17.92 o 
   7   1  37        9.78        8.31     19.07 o 
   0   2  37     2466.40     2237.87     72.29 o 
   1   2  37       96.67       99.83     11.96 o 
   2   2  37      351.29      319.12     24.10 o 
   3   2  37      140.01      161.20     13.72 o 
   4   2  37      177.72      190.11     17.93 o 
   5   2  37      158.98      166.23     18.95 o 
   6   2  37        3.64      -13.09     13.09 o 
   7   2  37      144.30      159.79     25.68 o 
   1   3  37      985.15      883.70     26.16 o 
   2   3  37       11.78       17.47      8.28 o 
   3   3  37      194.33      171.70     16.39 o 
   4   3  37      220.69      217.61     18.96 o 
   5   3  37      281.51      247.67     21.43 o 
   6   3  37        1.70      -12.45     12.45 o 
   7   3  37       27.22        5.41     21.02 o 
   0   4  37      149.52      193.99     32.97 o 
   1   4  37       96.72      111.16     12.02 o 
   2   4  37        4.22       -5.38      7.43 o 
   3   4  37      103.60      116.33     15.59 o 
   4   4  37      131.63      138.80     17.20 o 
   5   4  37      218.81      211.60     20.20 o 
   6   4  37       87.90       68.60     17.06 o 
   7   4  37      277.80      303.15     26.36 o 
   1   5  37      212.95      192.25     21.42 o 
   2   5  37        4.67       -2.79      8.99 o 
   3   5  37       86.07       86.41     14.26 o 
   4   5  37       12.47        6.90     16.57 o 
   5   5  37      133.40      124.65     18.55 o 
   6   5  37        0.28      -12.68     12.68 o 
   7   5  37       11.50      -20.57     20.57 o 
   0   6  37      402.20      334.72     25.28 o 
   1   6  37       22.97       32.14     10.76 o 
   2   6  37        0.01       -2.82      9.30 o 
   3   6  37       96.64       79.87     15.46 o 
   4   6  37       27.33       -0.57     11.82 o 
   5   6  37      369.22      391.43     35.45 o 
   6   6  37       28.97       31.89     15.03 o 
   1   7  37        0.01       -2.77      8.57 o 
   2   7  37        0.03       -4.04      9.00 o 
   3   7  37        1.35       -1.46     10.71 o 
   4   7  37      238.02      188.36     21.66 o 
   5   7  37        0.03       19.17     13.40 o 
   6   7  37        1.75       -3.13     14.72 o 
   0   8  37      340.91      404.66     37.39 o 
   1   8  37        4.27        4.06      9.02 o 
   2   8  37        7.29       -6.24     10.18 o 
   3   8  37        4.28      -11.03     11.03 o 
   4   8  37       18.38       12.88     13.28 o 
   5   8  37        2.48        8.23     14.83 o 
   1   9  37       42.75       92.37     15.79 o 
   2   9  37       57.45       45.61     16.40 o 
   3   9  37      355.97      458.15     41.05 o 
   4   9  37       39.45       54.92     16.73 o 
   5   9  37        4.41       21.03     18.82 o 
   0  10  37       57.08       46.42     19.80 o 
   1  10  37       38.15       52.88     14.51 o 
   2  10  37      156.51      146.22     22.96 o 
   3  10  37       52.45       71.82     20.62 o 
   4  10  37       19.95        0.67     17.23 o 
   1  11  37       57.19      107.43     18.06 o 
   2  11  37      456.60      560.44     34.76 o 
   3  11  37      375.15      389.58     42.71 o 
   0   0  38     1254.44     1080.94     66.02 o 
   1   0  38       27.50       18.12     13.59 o 
   2   0  38      281.48      287.98     38.40 o 
   3   0  38      629.54      654.29     36.10 o 
   4   0  38        0.47       -7.65     11.80 o 
   5   0  38       10.55       -1.88     14.15 o 
   6   0  38       19.34      -24.28     41.05 o 
   7   0  38      183.84      252.59     41.39 o 
   1   1  38        3.87        2.91      8.52 o 
   2   1  38       71.35       62.39     10.50 o 
   3   1  38        4.00       -5.15      8.14 o 
   4   1  38       24.49       19.84      9.88 o 
   5   1  38       11.92       17.20     12.22 o 
   6   1  38       12.00       16.22     16.72 o 
   7   1  38        7.26      -17.33     17.33 o 
   0   2  38        5.22        7.86     12.06 o 
   1   2  38      224.72      227.61     18.08 o 
   2   2  38      239.15      224.42     16.29 o 
   3   2  38      602.73      577.01     22.94 o 
   4   2  38       18.85       -4.99      9.87 o 
   5   2  38       57.77       62.39     15.30 o 
   6   2  38       64.03       39.77     15.76 o 
   7   2  38      144.10      158.05     25.53 o 
   1   3  38      135.69      128.25     12.55 o 
   2   3  38      287.92      291.45     18.20 o 
   3   3  38      454.13      472.91     27.16 o 
   4   3  38      107.34      114.49     21.47 o 
   5   3  38       18.70       11.10     21.54 o 
   6   3  38       24.38       11.12     14.84 o 
   7   3  38       65.46       63.55     18.30 o 
   0   4  38      144.25       91.43     18.27 o 
   1   4  38       23.95       11.69      7.77 o 
   2   4  38       15.77       12.10      9.24 o 
   3   4  38      245.80      253.22     20.95 o 
   4   4  38      135.47      117.68     19.04 o 
   5   4  38      175.90      202.74     20.45 o 
   6   4  38       81.57      103.55     18.06 o 
   7   4  38      209.21      184.36     44.20 o 
   1   5  38        1.75       -7.29      7.29 o 
   2   5  38       44.99       30.93     18.68 o 
   3   5  38       31.90       50.16     12.97 o 
   4   5  38       11.72       10.37     11.80 o 
   5   5  38        2.28        3.68     14.11 o 
   6   5  38       98.03      105.40     18.92 o 
   0   6  38      119.09      165.37     18.91 o 
   1   6  38        1.86        5.13      8.95 o 
   2   6  38       21.82       17.99     10.35 o 
   3   6  38       50.96       34.15     13.09 o 
   4   6  38        0.91        5.69     11.98 o 
   5   6  38       80.69       78.16     16.80 o 
   6   6  38       83.84       84.10     18.54 o 
   1   7  38        0.98       -9.47      9.47 o 
   2   7  38        0.10       -4.05      9.97 o 
   3   7  38       35.56       21.50     12.93 o 
   4   7  38        2.58       -0.09     12.54 o 
   5   7  38        2.38      -12.66     12.66 o 
   6   7  38       45.58       38.78     16.91 o 
   0   8  38      102.75      132.56     24.57 o 
   1   8  38      140.18      163.88     18.11 o 
   2   8  38       21.55       29.28     14.93 o 
   3   8  38        8.41        4.63     12.22 o 
   4   8  38       94.59      114.89     19.03 o 
   5   8  38       67.99       58.82     17.96 o 
   1   9  38      115.45      120.11     20.44 o 
   2   9  38        6.03        7.26     12.93 o 
   3   9  38       40.21       55.99     15.62 o 
   4   9  38      144.32      198.33     23.22 o 
   0  10  38       18.12        6.50     17.01 o 
   1  10  38       11.02        4.18     11.72 o 
   2  10  38       25.67       24.85     15.34 o 
   3  10  38      125.38      102.50     21.46 o 
   1  11  38       74.49      105.57     18.22 o 
   2  11  38       68.49       70.23     19.50 o 
   1   1  39      230.30      211.76     17.84 o 
   2   1  39      343.93      283.74     19.99 o 
   3   1  39       24.39       20.92      9.10 o 
   4   1  39       17.55       14.93      9.57 o 
   5   1  39      652.21      650.18     31.28 o 
   6   1  39       26.38        5.32     17.39 o 
   7   1  39       18.85      -11.32     17.85 o 
   0   2  39      320.60      341.58     31.30 o 
   1   2  39        9.50       -3.95      8.56 o 
   2   2  39        5.75        6.74      8.17 o 
   3   2  39      306.28      285.45     18.59 o 
   4   2  39      122.98      143.23     19.85 o 
   5   2  39       56.10       66.84     15.91 o 
   6   2  39        5.15      -12.35     12.35 o 
   7   2  39       13.40        0.75     18.69 o 
   1   3  39       11.13        6.44      9.16 o 
   2   3  39       92.21       84.69     11.50 o 
   3   3  39       26.81       10.11     11.04 o 
   4   3  39      117.90      104.57     15.23 o 
   5   3  39      158.94      175.75     19.83 o 
   6   3  39        3.50      -10.00     13.82 o 
   7   3  39       22.88        3.85     16.02 o 
   0   4  39      517.55      496.75     51.14 o 
   1   4  39        5.43       -6.45      6.45 o 
   2   4  39       63.41       43.62     12.80 o 
   3   4  39        0.01       -6.26      9.56 o 
   4   4  39       27.53       13.95     12.17 o 
   5   4  39      349.12      363.52     28.69 o 
   6   4  39       75.27       40.42     15.65 o 
   1   5  39        4.66        5.15      8.10 o 
   2   5  39       17.71       12.78     10.59 o 
   3   5  39      208.95      224.73     20.35 o 
   4   5  39      161.80      162.38     23.96 o 
   5   5  39       65.96       38.45     17.59 o 
   6   5  39       56.73        8.77     14.75 o 
   0   6  39       62.55       51.82     20.19 o 
   1   6  39        2.48        4.10      9.14 o 
   2   6  39       15.37       16.17     10.49 o 
   3   6  39       57.24       66.82     16.07 o 
   4   6  39      102.30      109.81     17.64 o 
   5   6  39        0.00       -4.28     12.53 o 
   6   6  39        2.72      -10.43     15.76 o 
   1   7  39        0.34        5.68      9.98 o 
   2   7  39      137.14      122.80     17.12 o 
   3   7  39       80.55       81.19     15.85 o 
   4   7  39       10.25        4.50     12.58 o 
   5   7  39       21.65       25.70     15.14 o 
   0   8  39       38.54       68.85     20.25 o 
   1   8  39      130.09      138.66     20.19 o 
   2   8  39       30.10       49.17     13.52 o 
   3   8  39      115.36      137.24     18.73 o 
   4   8  39       12.42       16.79     22.03 o 
   5   8  39      142.33      168.27     26.54 o 
   1   9  39       36.28       35.79     14.81 o 
   2   9  39       13.99        8.33     13.88 o 
   3   9  39       29.34       29.71     13.98 o 
   4   9  39       35.93       56.56     22.97 o 
   0  10  39        8.90       18.85     18.98 o 
   1  10  39       46.38       75.79     16.10 o 
   2  10  39       58.69       72.42     19.54 o 
   3  10  39       76.93       77.88     20.25 o 
   1  11  39      402.28      458.69     31.66 o 
   0   0  40        0.14      -14.41     16.06 o 
   1   0  40      282.68      320.10     43.28 o 
   2   0  40      306.82      273.99     56.89 o 
   3   0  40      163.99      161.99     20.10 o 
   4   0  40       70.87       72.31     22.78 o 
   5   0  40       48.32        6.64     33.50 o 
   6   0  40       25.90        9.27     24.71 o 
   7   0  40        9.62      -24.57     24.57 o 
   1   1  40      197.46      150.14     20.06 o 
   2   1  40        6.04       22.03      9.77 o 
   3   1  40        0.35       -2.52      7.88 o 
   4   1  40        5.52       -5.83      9.04 o 
   5   1  40       16.93        9.16     12.75 o 
   6   1  40       35.11       44.00     21.36 o 
   7   1  40        3.64      -17.33     17.33 o 
   0   2  40       83.38       83.42     18.64 o 
   1   2  40       51.78       54.14     11.74 o 
   2   2  40        1.10       -2.83      7.79 o 
   3   2  40        3.14        4.98      8.96 o 
   4   2  40       83.42       54.41     12.92 o 
   5   2  40       31.12       19.66     13.13 o 
   6   2  40       38.17       22.92     14.45 o 
   7   2  40       23.74       12.64     20.58 o 
   1   3  40        1.83       -0.89      8.52 o 
   2   3  40       35.19       37.41      9.55 o 
   3   3  40       19.92       15.97     11.28 o 
   4   3  40       35.49       23.78     15.33 o 
   5   3  40        0.02       -9.48     11.89 o 
   6   3  40      120.47      119.43     19.03 o 
   0   4  40       73.69       80.36     18.58 o 
   1   4  40        3.01        1.32      8.92 o 
   2   4  40       11.10       12.65      9.89 o 
   3   4  40        0.01       -9.25      9.25 o 
   4   4  40       30.09       41.40     13.77 o 
   5   4  40       32.85       24.54     13.91 o 
   6   4  40       23.53       -3.94     14.42 o 
   1   5  40       67.82       79.52     13.45 o 
   2   5  40       81.14       71.14     13.73 o 
   3   5  40      267.46      323.16     24.22 o 
   4   5  40      101.73       86.95     21.94 o 
   5   5  40      237.13      224.40     35.52 o 
   6   5  40       45.59       41.37     16.20 o 
   0   6  40      174.63      117.76     21.06 o 
   1   6  40       10.47        3.07     11.53 o 
   2   6  40      282.01      353.92     24.77 o 
   3   6  40       38.23       31.04     12.69 o 
   4   6  40       23.67        8.93     12.44 o 
   5   6  40       17.59        9.59     14.61 o 
   6   6  40      107.29       72.36     17.91 o 
   1   7  40       95.31       94.80     17.27 o 
   2   7  40        8.60       11.83     11.49 o 
   3   7  40       19.39       50.95     14.28 o 
   4   7  40        9.02       16.67     13.72 o 
   5   7  40      340.15      353.35     36.09 o 
   0   8  40        1.91       28.94     17.35 o 
   1   8  40      185.65      196.33     33.87 o 
   2   8  40       98.47      142.53     18.71 o 
   3   8  40       41.04       46.46     14.79 o 
   4   8  40      106.39      154.59     21.33 o 
   5   8  40       66.00      120.20     20.82 o 
   1   9  40       28.24       22.71     14.18 o 
   2   9  40       13.13       22.50     14.67 o 
   3   9  40       33.81       54.33     16.29 o 
   4   9  40       37.72       37.54     15.24 o 
   0  10  40        8.84       10.70     17.12 o 
   1  10  40      266.78      299.55     39.26 o 
   2  10  40       50.23       46.32     17.15 o 
   3  10  40       19.10      -15.51     15.51 o 
   1  11  40       29.75       27.15     16.32 o 
   1   1  41        0.73       11.92      9.61 o 
   2   1  41       64.62       66.68     12.77 o 
   3   1  41       21.28       28.14     12.45 o 
   4   1  41      251.90      263.50     18.09 o 
   5   1  41      183.99      176.42     19.14 o 
   6   1  41        5.79      -14.67     14.67 o 
   7   1  41      106.95       83.50     26.47 o 
   0   2  41        4.33       15.57     13.59 o 
   1   2  41        4.36       -7.72      8.47 o 
   2   2  41      215.31      289.65     21.41 o 
   3   2  41       27.10       35.82     10.57 o 
   4   2  41       15.11        8.67     12.27 o 
   5   2  41       88.32       79.10     15.94 o 
   6   2  41        0.21      -13.34     13.61 o 
   1   3  41       11.18        1.75      8.57 o 
   2   3  41        1.73       -7.34      7.34 o 
   3   3  41        0.16       -9.61      9.61 o 
   4   3  41        5.62       -5.36     11.65 o 
   5   3  41       25.74        3.68     12.06 o 
   6   3  41       21.29       -0.81     14.56 o 
   0   4  41       36.49       10.11     14.28 o 
   1   4  41        0.01       -2.47      8.89 o 
   2   4  41      113.80      111.53     15.46 o 
   3   4  41      200.13      193.42     19.50 o 
   4   4  41        4.29        2.81     12.14 o 
   5   4  41       15.86        7.90     13.38 o 
   6   4  41        2.08       -8.50     16.43 o 
   1   5  41        1.10        2.77     11.76 o 
   2   5  41       42.94       33.90     12.18 o 
   3   5  41       70.31       72.17     15.87 o 
   4   5  41        2.87       -2.83     11.94 o 
   5   5  41       46.20       47.43     15.81 o 
   6   5  41       14.80       -7.90     19.53 o 
   0   6  41      128.05      214.93     40.48 o 
   1   6  41        0.27       11.24     10.39 o 
   2   6  41       80.55       90.60     15.59 o 
   3   6  41      299.82      331.29     25.61 o 
   4   6  41        0.13       25.59     13.47 o 
   5   6  41       17.31       29.53     16.26 o 
   1   7  41       99.98       94.64     15.53 o 
   2   7  41        4.46       21.87     12.37 o 
   3   7  41      169.47      211.71     33.65 o 
   4   7  41      574.70      751.28     39.33 o 
   5   7  41       72.92       68.85     18.31 o 
   0   8  41       96.51       91.02     31.14 o 
   1   8  41        0.11        4.23     12.45 o 
   2   8  41       36.51       48.03     22.34 o 
   3   8  41       26.37       17.44     13.25 o 
   4   8  41        1.82        3.30     13.31 o 
   1   9  41      108.45       93.74     19.43 o 
   2   9  41       19.70        7.42     14.34 o 
   3   9  41       89.69      111.21     19.25 o 
   0  10  41      117.40      135.19     27.28 o 
   1  10  41        5.33        4.68     13.96 o 
   2  10  41       73.02      101.52     40.63 o 
   0   0  42       37.39      -12.38     17.62 o 
   1   0  42       90.95      138.44     23.11 o 
   2   0  42        1.68        1.82     12.59 o 
   3   0  42      224.26      224.52     32.97 o 
   4   0  42      140.04      116.27     27.31 o 
   5   0  42        7.52      -49.27     49.27 o 
   6   0  42      194.42      154.89     35.00 o 
   1   1  42       48.51       24.86     10.65 o 
   2   1  42       40.04       51.07     12.05 o 
   3   1  42       82.85      105.42     14.93 o 
   4   1  42      266.25      305.24     30.56 o 
   5   1  42       53.45       64.02     15.11 o 
   6   1  42       27.97        5.42     21.63 o 
   0   2  42        6.97        1.05     13.18 o 
   1   2  42       21.46       16.97     10.13 o 
   2   2  42        0.37        3.75      9.69 o 
   3   2  42        8.25       -5.82     10.75 o 
   4   2  42       58.69       36.56     14.04 o 
   5   2  42        1.40      -18.00     18.00 o 
   6   2  42      226.84      265.06     24.10 o 
   1   3  42        3.07       -2.04      8.85 o 
   2   3  42       27.77       30.84     11.47 o 
   3   3  42       13.71       10.98     10.79 o 
   4   3  42      146.58      173.41     19.88 o 
   5   3  42       64.41       83.89     17.74 o 
   6   3  42        5.98       -9.20     20.94 o 
   0   4  42       24.64       -6.50     23.49 o 
   1   4  42        9.96       10.38      9.68 o 
   2   4  42       69.73       74.40     14.00 o 
   3   4  42       64.30       80.81     15.07 o 
   4   4  42        1.62       -4.47     12.83 o 
   5   4  42       30.73       15.62     14.92 o 
   6   4  42        1.83      -17.07     17.07 o 
   1   5  42      143.59      147.42     19.97 o 
   2   5  42       95.21      120.96     24.38 o 
   3   5  42       33.55       21.95     15.52 o 
   4   5  42       24.64       39.00     13.63 o 
   5   5  42        4.08       -7.06     12.82 o 
   6   5  42        1.30       -0.96     15.15 o 
   0   6  42       46.14       71.56     27.97 o 
   1   6  42       98.09      125.10     19.09 o 
   2   6  42       13.78       18.05     15.50 o 
   3   6  42      114.93      114.89     17.72 o 
   4   6  42       12.59       16.64     13.82 o 
   5   6  42       17.39       14.14     16.32 o 
   1   7  42       32.39       20.13     12.51 o 
   2   7  42      348.29      437.91     28.81 o 
   3   7  42       27.12       17.47     13.01 o 
   4   7  42      112.72      132.31     20.41 o 
   5   7  42       38.64       23.55     21.49 o 
   0   8  42      225.88      237.59     46.28 o 
   1   8  42       27.07       40.77     15.09 o 
   2   8  42      242.48      268.00     27.44 o 
   3   8  42        1.79      -11.13     11.13 o 
   4   8  42        2.21        2.65     14.01 o 
   1   9  42       15.07       16.51     14.94 o 
   2   9  42      145.52      200.95     25.60 o 
   3   9  42       44.31       33.15     16.12 o 
   0  10  42       76.55      149.45     40.26 o 
   1  10  42       21.58       33.81     16.86 o 
   2  10  42       23.80       53.05     17.94 o 
   1   1  43      100.78       58.63     12.68 o 
   2   1  43        8.50        6.32      9.76 o 
   3   1  43        0.01        4.19     10.79 o 
   4   1  43       53.25       48.47     14.53 o 
   5   1  43        3.49       -5.64     13.90 o 
   6   1  43       57.67       31.96     26.37 o 
   0   2  43       25.76       50.70     17.55 o 
   1   2  43       54.76       46.88     15.41 o 
   2   2  43      172.45      220.72     19.74 o 
   3   2  43        0.32        4.86     14.18 o 
   4   2  43      227.29      200.94     20.84 o 
   5   2  43        5.66       12.53     19.26 o 
   6   2  43      176.99      223.44     22.56 o 
   1   3  43        2.91       12.84     10.07 o 
   2   3  43       10.70        2.18      9.88 o 
   3   3  43       25.19       33.28     12.23 o 
   4   3  43        0.05       -4.10     11.64 o 
   5   3  43        9.62       -3.24     13.26 o 
   6   3  43       11.05       -9.96     13.89 o 
   0   4  43       18.09       13.04     13.80 o 
   1   4  43       36.44       11.99     10.34 o 
   2   4  43        7.74       24.14     13.07 o 
   3   4  43       33.19        8.77     18.92 o 
   4   4  43       48.71       64.21     19.72 o 
   5   4  43        9.39       -1.61     13.10 o 
   6   4  43       30.13        2.84     15.29 o 
   1   5  43      187.02      175.23     21.70 o 
   2   5  43        0.58       11.62     13.19 o 
   3   5  43       32.26       42.32     27.08 o 
   4   5  43       28.93       20.63     13.69 o 
   5   5  43        0.09        1.60     14.09 o 
   0   6  43      922.56      872.57     69.05 o 
   1   6  43       71.11       81.65     17.52 o 
   2   6  43        0.89        0.47     10.83 o 
   3   6  43       20.15       14.05     12.51 o 
   4   6  43      209.61      276.90     25.65 o 
   5   6  43      111.26      111.98     19.91 o 
   1   7  43      195.67      198.24     44.80 o 
   2   7  43      118.61      147.29     19.21 o 
   3   7  43       42.64       51.25     15.69 o 
   4   7  43        3.44       -9.36     13.07 o 
   0   8  43       34.96       61.11     28.75 o 
   1   8  43       15.00       21.49     17.72 o 
   2   8  43      122.40      160.97     22.89 o 
   3   8  43       98.27      150.02     19.98 o 
   4   8  43       42.07       63.22     17.92 o 
   1   9  43       17.92       22.10     15.68 o 
   2   9  43       98.78       83.76     19.65 o 
   3   9  43      155.47      132.35     22.54 o 
   0  10  43      370.63      501.30     65.67 o 
   1  10  43       13.73       14.78     15.25 o 
   0   0  44       76.46       67.65     25.06 o 
   1   0  44        3.18       12.35     14.60 o 
   2   0  44      110.86      118.72     22.04 o 
   3   0  44       11.13       22.99     16.14 o 
   4   0  44        5.56       -8.04     14.70 o 
   5   0  44      197.94      190.09     33.65 o 
   6   0  44      172.89      167.72     36.26 o 
   1   1  44       56.76       63.69     22.37 o 
   2   1  44        2.44       -4.20      9.51 o 
   3   1  44        2.30       -2.30     10.10 o 
   4   1  44       14.25        7.65     13.49 o 
   5   1  44       14.64       22.64     14.84 o 
   6   1  44       27.58        5.55     18.51 o 
   0   2  44        4.07       -1.64     13.40 o 
   1   2  44       37.63       62.90     12.80 o 
   2   2  44        0.43       -5.88      9.77 o 
   3   2  44       29.23       31.81     14.55 o 
   4   2  44       65.49       89.58     16.86 o 
   5   2  44        3.71      -13.14     13.17 o 
   6   2  44        3.33        0.03     18.30 o 
   1   3  44        0.39        1.90      9.66 o 
   2   3  44       35.40       19.01     11.24 o 
   3   3  44       30.48       25.69     14.46 o 
   4   3  44      171.79      261.06     28.36 o 
   5   3  44       21.89       17.15     14.65 o 
   6   3  44      114.18       84.33     27.40 o 
   0   4  44       19.04        3.19     15.17 o 
   1   4  44       20.98       18.46     10.56 o 
   2   4  44        0.96       18.98     13.30 o 
   3   4  44        0.66        4.04     10.54 o 
   4   4  44        4.68       -1.13     12.66 o 
   5   4  44        0.01      -12.04     13.25 o 
   1   5  44       14.18        6.48     14.48 o 
   2   5  44       94.26       91.97     33.22 o 
   3   5  44       42.12       43.37     14.40 o 
   4   5  44        1.23       -3.24     12.76 o 
   5   5  44       10.60        2.35     14.10 o 
   0   6  44       19.59       73.61     28.46 o 
   1   6  44      625.02      685.27     40.31 o 
   2   6  44        0.11       -9.11     11.69 o 
   3   6  44       17.93       -2.65     15.66 o 
   4   6  44        1.30       -1.19     13.00 o 
   5   6  44        0.66        7.48     14.79 o 
   1   7  44        4.15       12.93     15.58 o 
   2   7  44      188.41      235.65     22.45 o 
   3   7  44       11.65       -3.89     12.76 o 
   4   7  44        9.91        1.41     13.92 o 
   0   8  44        1.79       -8.53     22.37 o 
   1   8  44      311.40      393.14     40.97 o 
   2   8  44        3.23       -2.63     13.15 o 
   3   8  44        0.49        9.32     13.37 o 
   1   9  44        4.05        7.93     18.03 o 
   2   9  44      142.37      165.99     24.52 o 
   1   1  45       42.72       31.51     11.73 o 
   2   1  45       21.05       31.36     11.69 o 
   3   1  45       41.85       56.95     15.29 o 
   4   1  45       70.54       70.12     17.60 o 
   5   1  45       37.27       41.72     15.92 o 
   6   1  45      103.17      102.67     23.11 o 
   0   2  45        0.16       -9.08     13.13 o 
   1   2  45       38.88       28.66     18.93 o 
   2   2  45       75.01       97.44     15.38 o 
   3   2  45        1.10      -11.59     11.94 o 
   4   2  45        4.16        5.10     16.85 o 
   5   2  45        3.57        2.10     13.54 o 
   1   3  45        4.18        5.42     10.28 o 
   2   3  45       42.51       50.59     15.68 o 
   3   3  45        7.72        6.12     12.86 o 
   4   3  45        1.17       -4.99     12.63 o 
   5   3  45       70.31       83.27     18.35 o 
   0   4  45       19.91       -8.76     13.91 o 
   1   4  45        1.46       -0.97     10.77 o 
   2   4  45      133.79      206.87     23.91 o 
   3   4  45       26.20       40.04     21.54 o 
   4   4  45        3.98        4.26     12.73 o 
   5   4  45        9.79        5.70     13.78 o 
   1   5  45        5.85        0.78     12.10 o 
   2   5  45       42.46       43.73     16.73 o 
   3   5  45        1.60       -3.77     12.99 o 
   4   5  45        4.30       20.00     13.70 o 
   5   5  45        3.87        1.40     14.55 o 
   0   6  45        5.59       35.42     24.69 o 
   1   6  45      120.24      176.82     22.46 o 
   2   6  45        2.19        6.07     13.43 o 
   3   6  45        7.64       -3.98     12.33 o 
   4   6  45        6.25        1.07     13.67 o 
   1   7  45      331.34      344.44     39.22 o 
   2   7  45      227.29      234.04     26.40 o 
   3   7  45        8.03       23.98     13.92 o 
   4   7  45        1.33        3.74     13.32 o 
   0   8  45      394.20      497.71     65.24 o 
   1   8  45      185.19      243.03     33.54 o 
   2   8  45        2.77        3.08     13.90 o 
   3   8  45       10.99        5.21     13.98 o 
   1   9  45        5.52       -0.61     17.26 o 
   0   0  46      297.38      373.69     50.73 o 
   1   0  46      215.68      210.00     27.81 o 
   2   0  46       24.14       44.27     18.55 o 
   3   0  46      328.43      425.37     39.08 o 
   4   0  46      301.07      383.07     38.29 o 
   5   0  46        2.78      -12.82     26.30 o 
   1   1  46        0.37       -5.29      9.62 o 
   2   1  46        1.21        7.37     11.43 o 
   3   1  46       30.22       16.17     12.03 o 
   4   1  46       21.63       23.97     15.23 o 
   5   1  46      136.96      220.42     35.26 o 
   0   2  46       37.83       16.57     16.31 o 
   1   2  46        6.89        1.27     10.68 o 
   2   2  46        0.68       -9.22      9.22 o 
   3   2  46       62.19       48.37     16.34 o 
   4   2  46       43.32       28.74     16.34 o 
   5   2  46        3.54       10.05     14.44 o 
   1   3  46        0.13       -2.79      9.86 o 
   2   3  46       76.72      110.70     18.85 o 
   3   3  46        0.03        1.74     12.70 o 
   4   3  46       16.26      -13.90     13.90 o 
   5   3  46      230.22      296.08     27.04 o 
   0   4  46       59.12       62.96     29.30 o 
   1   4  46       11.48       12.95     10.88 o 
   2   4  46        1.00        2.70     12.64 o 
   3   4  46        0.32      -14.41     17.50 o 
   4   4  46        4.77      -11.60     11.60 o 
   5   4  46       19.13       34.87     16.40 o 
   1   5  46        8.97        4.33     12.41 o 
   2   5  46        1.32        5.77     13.57 o 
   3   5  46        6.40       -2.89     14.79 o 
   4   5  46       17.19       -2.89     12.89 o 
   0   6  46      112.44      146.41     38.29 o 
   1   6  46      123.43      137.00     20.85 o 
   2   6  46        5.14       12.77     13.87 o 
   3   6  46       67.08       69.90     20.13 o 
   4   6  46       62.63       62.06     17.41 o 
   1   7  46       91.59       49.51     19.77 o 
   2   7  46        8.15       -5.26     17.23 o 
   3   7  46       45.69       71.22     17.49 o 
   0   8  46      315.08      374.19     57.62 o 
   1   8  46       23.03       17.25     18.52 o 
   2   8  46        1.69       21.41     18.68 o 
   1   1  47      282.74      367.70     25.29 o 
   2   1  47      424.24      506.05     29.76 o 
   3   1  47      253.62      279.14     22.91 o 
   4   1  47       60.19       55.54     18.23 o 
   5   1  47      112.31      102.61     28.70 o 
   0   2  47      120.36      161.86     30.36 o 
   1   2  47       69.18       89.42     16.25 o 
   2   2  47        4.03        7.35     11.18 o 
   3   2  47      100.18      129.10     21.80 o 
   4   2  47        5.14       -1.14     13.64 o 
   5   2  47      168.64      183.54     40.45 o 
   1   3  47        9.45        0.19     10.07 o 
   2   3  47       17.40       14.69     13.28 o 
   3   3  47        3.96       11.86     14.72 o 
   4   3  47       40.96       27.72     16.91 o 
   5   3  47        0.72      -13.02     13.96 o 
   0   4  47      113.84      123.44     24.03 o 
   1   4  47       25.79        0.10     13.17 o 
   2   4  47       11.15        7.39     15.17 o 
   3   4  47       20.67       -3.10     14.21 o 
   4   4  47        0.65      -12.78     14.61 o 
   1   5  47        1.17      -11.75     11.75 o 
   2   5  47      106.94      128.89     21.51 o 
   3   5  47       66.24       90.34     21.19 o 
   4   5  47       14.13        4.36     20.57 o 
   0   6  47       97.85      154.46     37.41 o 
   1   6  47       24.67       24.68     20.88 o 
   2   6  47        0.00       -5.40     13.76 o 
   3   6  47        8.74       -1.99     14.12 o 
   1   7  47        4.94       -5.82     15.93 o 
   2   7  47       15.94       11.51     15.68 o 
   3   7  47      181.11      239.56     29.21 o 
   0   8  47       24.90       60.25     30.97 o 
   1   8  47        1.37        0.41     16.32 o 
   0   0  48      395.02      440.81     57.20 o 
   1   0  48      141.54      183.99     33.72 o 
   2   0  48       76.27       99.54     23.63 o 
   3   0  48       54.90       59.36     65.59 o 
   4   0  48      162.44      178.04     43.96 o 
   5   0  48       63.13       30.68     33.12 o 
   1   1  48        2.99       -3.82     10.78 o 
   2   1  48      133.47      209.36     20.90 o 
   3   1  48       92.15      111.16     17.10 o 
   4   1  48       54.75       65.96     18.36 o 
   5   1  48        6.10        0.51     20.53 o 
   0   2  48      376.38      567.60     44.66 o 
   1   2  48       56.79       45.77     13.69 o 
   2   2  48        8.15       19.88     12.06 o 
   3   2  48        6.18        6.17     13.33 o 
   4   2  48      137.23      146.28     25.73 o 
   5   2  48       75.66       48.86     26.13 o 
   1   3  48        0.01       -8.29      9.96 o 
   2   3  48       32.45       47.76     17.27 o 
   3   3  48      302.37      348.84     31.30 o 
   4   3  48       89.23      152.03     24.39 o 
   0   4  48      121.96       85.25     22.41 o 
   1   4  48        1.76       -0.57     15.67 o 
   2   4  48       16.48        0.36     13.87 o 
   3   4  48        0.06      -11.19     14.16 o 
   4   4  48        1.99       -5.17     14.87 o 
   1   5  48       11.06        6.47     13.77 o 
   2   5  48       43.37       81.89     18.63 o 
   3   5  48        0.26       12.61     15.94 o 
   4   5  48       11.87       39.89     18.55 o 
   0   6  48       27.08        1.59     22.87 o 
   1   6  48       19.46       20.28     17.59 o 
   2   6  48       14.17      -13.49     13.49 o 
   3   6  48        0.83       -7.23     15.31 o 
   1   7  48       22.61       32.15     19.73 o 
   2   7  48       17.01        7.12     15.46 o 
   0   8  48        8.98       27.42     27.23 o 
   1   1  49      101.51      105.83     16.12 o 
   2   1  49      113.15      138.78     18.57 o 
   3   1  49        1.64       -3.84     12.00 o 
   4   1  49        9.78       18.40     16.44 o 
   0   2  49       85.26      115.69     25.09 o 
   1   2  49        0.73       16.85     13.29 o 
   2   2  49       68.43       92.94     15.77 o 
   3   2  49      196.28      290.53     28.92 o 
   4   2  49       49.09       27.88     17.10 o 
   1   3  49        1.10       -3.26     11.59 o 
   2   3  49       17.62       10.73     14.20 o 
   3   3  49       28.18       36.61     16.54 o 
   4   3  49       11.64       17.08     16.74 o 
   0   4  49       10.58        5.77     16.23 o 
   1   4  49        6.30       -1.31     13.06 o 
   2   4  49       16.37        5.05     14.58 o 
   3   4  49        0.75       -6.86     13.72 o 
   4   4  49       15.58       16.84     17.69 o 
   1   5  49       29.39       54.49     24.29 o 
   2   5  49        0.45      -11.01     13.55 o 
   3   5  49        5.04       -8.24     15.23 o 
   0   6  49       71.86      123.54     36.40 o 
   1   6  49        0.19      -14.34     14.34 o 
   2   6  49      100.00       89.52     20.34 o 
   1   7  49        2.10       27.00     17.97 o 
   0   0  50        5.70       13.67     24.82 o 
   1   0  50      432.78      603.19     47.30 o 
   2   0  50        0.00      -10.43     18.97 o 
   3   0  50      175.54      210.93     30.78 o 
   4   0  50       14.38       76.95     35.41 o 
   1   1  50      129.80      186.94     20.28 o 
   2   1  50        3.18        7.73     11.90 o 
   3   1  50        2.43       -0.05     13.86 o 
   4   1  50        0.00       23.13     17.29 o 
   0   2  50       49.68      102.76     23.89 o 
   1   2  50       74.70       68.40     15.21 o 
   2   2  50        0.62       -3.77     11.50 o 
   3   2  50       45.03       52.20     17.36 o 
   4   2  50        9.68      -10.51     15.20 o 
   1   3  50      185.73      199.59     21.17 o 
   2   3  50       31.74       17.14     15.58 o 
   3   3  50        1.11       -4.96     16.94 o 
   4   3  50       65.55       86.55     21.24 o 
   0   4  50       35.76       60.64     21.20 o 
   1   4  50       26.24       57.63     17.91 o 
   2   4  50        5.94       14.72     15.23 o 
   3   4  50        3.17       -0.04     15.40 o 
   1   5  50        0.92       -5.23     13.37 o 
   2   5  50      170.91      239.67     27.74 o 
   3   5  50       13.37       28.88     17.46 o 
   0   6  50        3.03        3.99     25.99 o 
   1   6  50        6.83       -7.53     14.67 o 
   2   6  50       26.57        1.34     15.64 o 
   1   1  51      195.08      259.53     23.12 o 
   2   1  51      129.23      134.08     20.83 o 
   3   1  51       26.87       16.09     16.02 o 
   4   1  51       14.70        5.16     15.65 o 
   0   2  51       34.49       84.43     23.69 o 
   1   2  51       16.65       18.63     12.90 o 
   2   2  51       15.27       12.45     13.09 o 
   3   2  51       54.74       68.52     26.75 o 
   1   3  51       98.29       87.31     16.46 o 
   2   3  51      108.72      160.64     24.06 o 
   3   3  51        7.06       28.22     16.87 o 
   0   4  51        1.77        9.99     17.11 o 
   1   4  51       16.68        0.02     14.08 o 
   2   4  51      151.55      248.32     29.27 o 
   3   4  51       34.49       23.57     23.84 o 
   1   5  51       64.71       90.12     27.99 o 
   2   5  51       21.16       19.52     16.13 o 
   0   6  51       46.22       57.86     31.55 o 
   1   6  51        0.43      -16.47     16.47 o 
   0   0  52      562.66      739.78     76.59 o 
   1   0  52        9.23       -2.25     17.29 o 
   2   0  52        6.59       12.23     18.06 o 
   3   0  52       10.15        9.47     18.91 o 
   1   1  52        3.05       10.70     12.53 o 
   2   1  52       16.59       18.77     13.67 o 
   3   1  52       13.14      -14.14     14.14 o 
   0   2  52       78.79      121.40     25.97 o 
   1   2  52       25.05       21.66     12.92 o 
   2   2  52       48.88       62.93     18.55 o 
   3   2  52       75.79       80.22     20.20 o 
   1   3  52       14.75        0.97     12.53 o 
   2   3  52       15.08       32.01     17.02 o 
   3   3  52       20.75       11.78     15.66 o 
   0   4  52      125.91      148.23     28.01 o 
   1   4  52      187.14      188.18     26.03 o 
   2   4  52      153.11      254.17     35.71 o 
   1   5  52      244.90      246.87     27.90 o 
   1   1  53        1.31       -0.84     12.20 o 
   2   1  53       83.12       87.98     17.43 o 
   3   1  53       19.11        5.66     15.23 o 
   0   2  53       81.51      101.70     28.04 o 
   1   2  53        2.83       16.17     13.37 o 
   2   2  53       26.46       30.44     16.81 o 
   1   3  53       85.63      102.84     21.87 o 
   2   3  53       30.34       65.42     19.55 o 
   0   4  53      276.79      457.24     51.47 o 
   1   4  53       37.29       52.37     18.39 o 
   0   0  54        2.28       34.21     28.30 o 
   1   0  54        0.08      -11.13     17.61 o 
   2   0  54       37.62       96.56     25.75 o 
   1   1  54        6.49       -0.51     13.17 o 
   2   1  54        0.03       11.05     13.16 o 
   0   2  54      159.73      252.08     34.50 o 
   1   2  54        3.48       20.15     13.60 o 
   2   2  54        4.67        8.99     19.12 o 
   1   3  54      103.60      122.77     23.04 o 
   1   1  55        2.64      -12.48     12.48 o 
   0   2  55       75.24      114.48     26.53 o 
                                                 
